# Supplementary material for: Isotopologue-induced structural dynamics of a triazolate metal-organic framework for efficient hydrogen isotope separation
Source: Nat Commun. 2025 Jul 1;16:5941. doi: 10.1038/s41467-025-61107-3 (PMC12215783; doi:10.1038/s41467-025-61107-3)
Supplement: Supplementary file 3 — Source Data [file 41467_2025_61107_MOESM3_ESM.xlsx]

## Sheet: Fig.1a
Pressure/bar	30 K Hydrogen Uptake/mmol∙g-1	Pressure/bar	40 K Hydrogen Uptake/mmol∙g-1	Pressure/bar	50 K Hydrogen Uptake/mmol∙g-1	Pressure/bar	60 K Hydrogen Uptake/mmol∙g-1	Pressure/bar	77 K Hydrogen Uptake/mmol∙g-1
1.0094e-05	1.59908	2.50643e-05	0.51964	0.000118893	0.51684	0.00104	0.49101	8.28572e-05	0.00127
1.53717e-05	4.10249	2.51045e-05	0.52107	0.000119761	0.51659	0.000795388	0.48283	0.000126479	0.00226
2.54523e-05	9.91237	2.54074e-05	0.54173	0.000120871	0.51785	0.000407601	0.48108	0.000155275	0.00294
3.55047e-05	12.3795	3.55949e-05	1.23098	0.000130697	0.51827	0.00034222	0.47739	0.000172746	0.00337
4.6418e-05	13.3875	4.59978e-05	2.34236	0.000149916	0.51881	0.000390376	0.4723	0.000186095	0.00364
5.61535e-05	13.9595	5.62374e-05	3.64163	0.000149916	0.51984	0.000351547	0.46842	0.000193357	0.00383
6.58874e-05	14.373	6.59544e-05	4.50214	0.000150333	0.52016	0.000461163	0.46327	0.000197216	0.00404
7.68266e-05	14.6713	7.60135e-05	5.55173	0.000150334	0.52117	0.000651617	0.45386	0.00020405	0.00405
8.76431e-05	14.9067	8.61335e-05	6.18926	0.000150336	0.52191	0.000401612	0.45204	0.000204441	0.00411
9.6929e-05	15.0602	9.76389e-05	6.81473	0.000150777	0.5227	0.000827884	0.43802	0.000210443	0.00407
0.00026328	15.6413	0.000199916	9.95451	0.000201263	0.78988	0.00080395	0.42843	0.000207908	0.00413
0.000321807	15.6725	0.000300614	11.3801	0.000303399	1.39838	0.000784453	0.41964	0.000480536	0.01125
0.000405144	15.698	0.00041046	12.2782	0.000406397	2.07704	0.000764221	0.4087	0.000476715	0.01101
0.000503465	15.716	0.000515598	12.6253	0.00050599	2.99925	0.000755846	0.40498	0.000526697	0.01221
0.000652658	15.7329	0.000609134	12.8497	0.000605097	3.81472	0.000754801	0.40404	0.000675912	0.0158
0.000795391	15.7435	0.000723354	13.0587	0.000709459	4.46644	0.000748385	0.40272	0.000758886	0.01902
0.000810212	15.7448	0.000831942	13.2145	0.000809804	5.00281	0.000814614	0.43686	0.000822902	0.02009
0.000962548	15.7533	0.000922087	13.3293	0.000911224	5.4521	0.000925773	0.49456	0.00091529	0.02346
0.00103	15.7561	0.00103	13.4477	0.00101	5.87969	0.00104	0.55105	0.00102	0.02697
0.00221	15.785	0.0022	14.2304	0.00207	8.34755	0.00203	1.07299	0.00213	0.06257
0.00319	15.7965	0.00311	14.5419	0.00312	9.56986	0.00305	1.61221	0.00313	0.09493
0.00421	15.8046	0.00412	14.789	0.00415	10.3176	0.00406	2.14229	0.0042	0.1271
0.00509	15.8093	0.0052	14.9549	0.00517	10.9152	0.0051	2.67214	0.0052	0.16003
0.0061	15.8142	0.00625	15.0678	0.00611	11.5219	0.00615	3.19445	0.00625	0.19104
0.00711	15.8182	0.00714	15.1486	0.0071	11.8534	0.0072	3.75991	0.00732	0.22381
0.00812	15.8216	0.00829	15.2224	0.00816	12.0981	0.00821	4.31904	0.00834	0.25311
0.00913	15.8245	0.00925	15.275	0.00913	12.2709	0.00917	4.74091	0.00925	0.28785
0.01023	15.827	0.01013	15.3086	0.01013	12.4228	0.01013	5.15903	0.01018	0.31522
0.02055	15.8404	0.02169	15.5282	0.02151	13.3453	0.02134	7.85842	0.02221	0.69177
0.04045	15.852	0.0381	15.6218	0.02917	13.6662	0.02441	8.29731	0.03174	0.9628
0.05208	15.8556	0.05071	15.6544	0.03963	13.9699	0.03718	9.58235	0.04098	1.2492
0.06259	15.8574	0.06165	15.6732	0.05186	14.2272	0.04869	10.3764	0.05097	1.53348
0.08601	15.8603	0.08589	15.698	0.07391	14.5338	0.07748	11.5808	0.07602	2.26971
0.11153	15.8608	0.1119	15.712	0.1009	14.7947	0.09652	11.9805	0.10326	2.93935
0.15987	15.8584	0.15994	15.7244	0.1497	15.0554	0.15237	12.6609	0.15313	4.19568
0.20964	15.8537	0.21058	15.7295	0.2046	15.2037	0.19821	12.996	0.20746	5.29801
0.26035	15.848	0.26141	15.73	0.25779	15.296	0.25131	13.2635	0.2527	6.0636
0.31099	15.8422	0.31213	15.7271	0.31006	15.352	0.30477	13.4668	0.30398	6.79576
0.36178	15.8343	0.36292	15.7232	0.36173	15.391	0.35749	13.6202	0.35722	7.44732
0.41234	15.8287	0.43366	15.7149	0.41295	15.4143	0.40945	13.7544	0.41248	7.98917
0.46285	15.8233	0.46611	15.7117	0.46602	15.4305	0.46105	13.8588	0.45254	8.33153
0.51358	15.818	0.5152	15.7074	0.51523	15.4415	0.5122	13.9522	0.50131	8.70459
0.56443	15.8119	0.56574	15.7015	0.566	15.4469	0.56401	14.0257	0.55468	9.00991
0.61519	15.8077	0.61646	15.6949	0.6166	15.4505	0.6148	14.0906	0.60317	9.3752
0.66562	15.8029	0.66745	15.6909	0.66726	15.4547	0.66558	14.1519	0.65908	9.62417
0.71618	15.7966	0.7189	15.6845	0.71833	15.4511	0.71664	14.2022	0.70865	9.90498
0.76685	15.7915	0.76857	15.6768	0.76884	15.4453	0.76755	14.247	0.76224	10.0936
0.81759	15.7851	0.81913	15.6683	0.81944	15.4421	0.81843	14.2856	0.81318	10.2759
0.86813	15.7798	0.86966	15.661	0.87003	15.4388	0.86922	14.3217	0.86444	10.4446
0.91878	15.7771	0.92043	15.6565	0.92101	15.4375	0.98273	14.3864	0.91551	10.6075
0.96934	15.7774	0.97099	15.6517	0.97151	15.4313	0.98144	14.3902	0.96719	10.7602
1.01559	15.7713	1.01753	15.6467	1.01841	15.4262	1.01792	14.4085	1.01445	10.8718
0.99747	15.7747	0.99782	15.65	0.99645	15.4379	0.99716	14.3987	0.99759	10.8357
0.9547	15.7791	0.95317	15.6617	0.95263	15.4522	0.95592	14.3864	0.95579	10.7402
0.90494	15.7825	0.9032	15.6677	0.90251	15.4663	0.9034	14.3585	0.90739	10.596
0.85429	15.7897	0.85282	15.6733	0.85181	15.4776	0.85305	14.3249	0.85704	10.4427
0.80379	15.7951	0.80206	15.6826	0.80107	15.4911	0.80243	14.29	0.80666	10.2885
0.75307	15.8005	0.75136	15.6936	0.75112	15.5011	0.75164	14.2545	0.75719	10.109
0.70213	15.806	0.70094	15.6999	0.7004	15.5056	0.70172	14.2086	0.70781	9.89566
0.65198	15.8122	0.65007	15.7075	0.64979	15.5099	0.65129	14.1575	0.6574	9.6774
0.60132	15.818	0.59957	15.7135	0.59902	15.5114	0.60112	14.0904	0.608	9.42018
0.55015	15.8235	0.54856	15.7215	0.54854	15.5091	0.54974	14.0322	0.55834	9.13989
0.49948	15.8307	0.49822	15.7278	0.49824	15.5009	0.50049	13.9537	0.50921	8.82991
0.44897	15.8361	0.44674	15.737	0.448	15.4956	0.4502	13.8628	0.46041	8.47622
0.39855	15.8429	0.39712	15.7426	0.39744	15.4769	0.40033	13.7599	0.4003	7.90925
0.34742	15.8497	0.34633	15.7466	0.34707	15.4491	0.35041	13.6321	0.35597	7.62132
0.29704	15.8556	0.29546	15.7521	0.29688	15.4083	0.30045	13.4833	0.30573	6.87456
0.24629	15.8614	0.24511	15.7522	0.24695	15.348	0.25139	13.2953	0.25399	6.13224
0.19561	15.8661	0.1944	15.7519	0.1976	15.2565	0.20306	13.0548	0.20596	5.33206
0.14469	15.8703	0.14386	15.7445	0.14895	15.1118	0.15539	12.7215	0.14843	4.15076
0.09412	15.8713	0.09393	15.7259	0.10236	14.8628	0.09994	12.0636	0.09904	2.93242
0.0665	15.8693	0.06627	15.7024	0.0753	14.6204	0.08026	11.6809	0.0733	2.25561
0.041	15.8631	0.04173	15.6563	0.0528	14.3068	0.05555	10.815	0.04879	1.56401
0.02924	15.857	0.03041	15.6132	0.03999	14.0392	0.0429	10.0187	0.03961	1.28844
0.01879	15.8482	0.02116	15.5431	0.03014	13.7576	0.03275	9.22227	0.02992	1.00448
0.01945	15.8493	0.02024	15.5344	0.01985	13.3149	0.01963	7.59979	0.01816	0.64719
0.01011	15.8362	0.00989	15.3197	0.01005	12.4675	0.00983	5.07516	0.01008	0.39725
0.00909	15.8332	0.00896	15.2701	0.00901	12.306	0.00903	4.70615	0.00898	0.36468
0.0081	15.83	0.00795	15.2247	0.0081	12.1383	0.00796	4.20112	0.00797	0.33314
0.0071	15.8263	0.00698	15.1482	0.00706	11.8962	0.00696	3.6448	0.00698	0.30073
0.00607	15.8217	0.00601	15.0657	0.00601	11.5154	0.00596	3.12675	0.00599	0.27031
0.00507	15.8167	0.005	14.9445	0.00506	10.901	0.00497	2.6186	0.00497	0.23923
0.00392	15.8094	0.004	14.7888	0.00402	10.2807	0.00395	2.08055	0.00398	0.20687
0.00293	15.8008	0.00287	14.4959	0.00299	9.48043	0.00299	1.57273	0.00297	0.17469
0.00198	15.7884	0.00201	14.1486	0.00201	8.30548	0.00199	1.04379	0.00198	0.14293
0.000980471	15.761	0.00101	13.4266	0.00101	5.85114	0.00101	0.52314	0.000953282	0.10956
0.000889436	15.7565	0.000896866	13.3094	0.000898533	5.45474	0.000916762	0.47456	0.000803211	0.10467
0.000768426	15.7501	0.000807507	13.1818	0.0008145	4.99673	0.000810707	0.41575	0.000737001	0.10227
0.000709892	15.7455	0.000705769	13.0231	0.000710235	4.4262	0.000705577	0.36255	0.000681877	0.10048
0.000592171	15.7349	0.000613075	12.8457	0.000607171	3.78553	0.000608479	0.31192	0.000596302	0.09746
0.000511546	15.7251	0.000510453	12.6098					0.000503605	0.09437
0.000399574	15.7038	0.000408749	12.2539					0.000392849	0.0906
0.00030169	15.6705	0.000306584	11.4682					0.000284789	0.08714
0.000206742	15.5983	0.000207415	10.0134					0.000202301	0.08443
0.000106371	15.1949	0.000106191	6.92075					8.32157e-05	0.08066
9.6182e-05	15.0638	9.62321e-05	6.26028					8.17014e-05	0.08053
8.58907e-05	14.8856	8.60783e-05	5.50634					6.84242e-05	0.08014
7.59106e-05	14.6307							5.5058e-05	0.07975
6.59027e-05	14.3446							4.36193e-05	0.07943
5.54225e-05	13.9269							3.44442e-05	0.07834

## Sheet: Fig.1b
Pressure/bar	30 K Deuterium Uptake/mmol∙g-1	Pressure/bar	40 K Deuterium Uptake/mmol∙g-1	Pressure/bar	50 K Deuterium Uptake/mmol∙g-1	Pressure/bar	60 K Deuterium Uptake/mmol∙g-1	Pressure/bar	77 K Deuterium Uptake/mmol∙g-1
1.00637e-05	1.61155	1.03525e-05	0.24995	1.04583e-05	0.011	1.45876e-05	0.00215	1.45876e-05	0.00119
1.52611e-05	5.67086	1.54481e-05	0.7141	1.61348e-05	0.03018	2.24152e-05	0.00528	2.24152e-05	0.00274
2.54956e-05	9.93963	2.53891e-05	2.10201	2.71334e-05	0.09811	2.83261e-05	0.00833	2.83261e-05	0.00393
3.56008e-05	13.0859	3.56521e-05	4.55715	3.65926e-05	0.18673	3.66081e-05	0.01341	3.66081e-05	0.00488
4.62959e-05	14.0293	4.56461e-05	6.05959	4.60986e-05	0.29617	4.79871e-05	0.02166	4.79871e-05	0.00492
5.67184e-05	14.6349	5.59938e-05	7.11295	5.67367e-05	0.43837	5.58807e-05	0.02786	5.58807e-05	0.0051
6.63107e-05	14.983	6.58907e-05	8.2551	6.61743e-05	0.58245	7.30436e-05	0.0426	7.30436e-05	0.00509
7.61496e-05	15.1926	7.61112e-05	9.01727	7.64166e-05	0.73218	7.62225e-05	0.0461	7.62225e-05	0.00576
8.70979e-05	15.3408	8.67213e-05	9.62117	8.65013e-05	0.91938	9.50381e-05	0.06424	9.50381e-05	0.00633
9.86832e-05	15.4331	9.64737e-05	10.074	9.63621e-05	1.09967	9.72753e-05	0.06616	9.72753e-05	0.00664
0.000204421	15.6424	0.000199493	11.9648	0.000200122	3.12935	0.000222966	0.21002	0.000222966	0.00733
0.000356125	15.6887	0.000306753	12.7197	0.000300141	4.65776	0.000305456	0.31157	0.000305456	0.01391
0.000437581	15.7009	0.000409772	13.1171	0.000404831	5.69135	0.000417024	0.45881	0.000417024	0.01714
0.000571112	15.715	0.000504652	13.3943	0.0005031	6.46375	0.000525575	0.6047	0.000525575	0.02216
0.000625418	15.7193	0.000618785	13.6646	0.000606109	7.10567	0.000623915	0.73744	0.000623915	0.02818
0.00073183	15.727	0.000717917	13.8447	0.000711747	7.69393	0.000720895	0.86984	0.000720895	0.03354
0.000853262	15.734	0.00081662	13.9993	0.000815129	8.1935	0.000828601	1.01961	0.000828601	0.03985
0.000982343	15.7403	0.000931657	14.1515	0.000919042	8.68883	0.000910304	1.13164	0.000910304	0.04559
0.00102	15.7417	0.00103	14.2601	0.00103	9.07504	0.00103	1.29152	0.00103	0.04791
0.00216	15.772	0.00225	14.9783	0.00203	10.8013	0.00208	2.6576	0.00208	0.10493
0.00318	15.7861	0.00316	15.1852	0.00308	11.569	0.00312	3.79388	0.00312	0.1598
0.00408	15.7944	0.00406	15.3043	0.00418	12.0484	0.00412	4.72675	0.00412	0.21138
0.00524	15.8026	0.00515	15.3941	0.00513	12.3412	0.0051	5.48164	0.0051	0.26265
0.0061	15.8074	0.00613	15.4485	0.00613	12.5677	0.00614	6.1554	0.00614	0.3174
0.00712	15.8122	0.00728	15.4958	0.00728	12.7797	0.00725	6.69359	0.00725	0.37077
0.00813	15.8164	0.00821	15.5241	0.00829	12.932	0.00815	7.10269	0.00815	0.42235
0.00912	15.82	0.00927	15.5499	0.00915	13.0532	0.00917	7.58141	0.00917	0.47579
0.01025	15.8234	0.01017	15.5663	0.01015	13.1689	0.0103	7.97862	0.0103	0.51937
0.02031	15.8391	0.02249	15.674	0.02023	13.8786	0.02188	10.2931	0.02188	1.13496
0.0402	15.8535	0.0397	15.7197	0.02843	14.2066	0.02572	10.6984	0.02572	1.46329
0.05203	15.8574	0.05174	15.7352	0.03989	14.5038	0.03807	11.4866	0.03807	1.84181
0.06257	15.8598	0.06278	15.745	0.05305	14.7279	0.04695	11.8605	0.04695	2.24826
0.08589	15.8624	0.08601	15.7568	0.07674	14.9685	0.07623	12.5895	0.07623	3.50852
0.11084	15.8626	0.11142	15.7631	0.10494	15.1327	0.09819	12.926	0.09819	4.36241
0.15866	15.8594	0.15993	15.7687	0.15444	15.2838	0.15743	13.4572	0.15743	6.03561
0.20935	15.8537	0.2106	15.7682	0.20762	15.3657	0.20196	13.7005	0.20196	7.19312
0.25989	15.8468	0.26139	15.7654	0.26004	15.4116	0.25262	13.9355	0.25262	7.96837
0.31064	15.8384	0.31219	15.7616	0.37461	15.4556	0.30628	14.0971	0.30628	8.66621
0.36137	15.8289	0.3629	15.7555	0.37358	15.457	0.35852	14.2233	0.35852	9.23126
0.41206	15.8188	0.41358	15.7489	0.41458	15.4639	0.41025	14.3241	0.41025	9.57632
0.4627	15.8096	0.4642	15.7432	0.4646	15.4707	0.46168	14.4111	0.46168	9.9406
0.51334	15.8008	0.51496	15.7354	0.51551	15.4718	0.51306	14.4821	0.51306	10.2504
0.56398	15.7909	0.5656	15.7281	0.56613	15.4728	0.56413	14.5401	0.56413	10.6111
0.61467	15.7812	0.61634	15.7204	0.61688	15.4698	0.61527	14.5912	0.61527	10.6623
0.66537	15.7716	0.66696	15.7126	0.66753	15.4677	0.66616	14.6333	0.66616	10.9262
0.71598	15.7618	0.7176	15.7056	0.71835	15.4614	0.71709	14.6691	0.71709	11.103
0.76661	15.7541	0.76822	15.6996	0.76895	15.4568	0.76794	14.7002	0.76794	11.2486
0.81724	15.7447	0.81894	15.6919	0.81972	15.4502	0.81891	14.7255	0.81891	11.3946
0.86792	15.7349	0.86957	15.6842	0.93414	15.4314	0.86961	14.7496	0.86961	11.5083
0.91849	15.7291	0.92019	15.677	0.98036	15.427	0.92054	14.7691	0.92054	11.6177
0.96912	15.7232	0.97077	15.6732	0.98066	15.4288	0.97129	14.7868	0.97129	11.7154
1.01543	15.7177	1.01678	15.6689	1.01856	15.4236	1.01731	14.8008	1.01731	11.7941
0.99757	15.7226	0.99675	15.6753	0.99641	15.4347	0.99669	14.7962	0.99669	11.7731
0.9548	15.7325	0.95346	15.6837	0.95297	15.4472	0.953	14.7857	0.953	11.6955
0.90511	15.7424	0.90314	15.6966	0.9028	15.4561	0.90186	14.7888	0.90186	11.5942
0.85445	15.7535	0.85272	15.7069	0.8521	15.4652	0.8544	14.7732	0.8544	11.4907
0.80378	15.7668	0.80208	15.7178	0.80128	15.4757	0.8019	14.7528	0.8019	11.3735
0.75333	15.7794	0.75152	15.7285	0.75079	15.4841	0.7516	14.7272	0.7516	11.2399
0.70248	15.7902	0.70088	15.7383	0.70029	15.4918	0.7012	14.6952	0.7012	11.0899
0.65184	15.8018	0.65018	15.7468	0.64938	15.4987	0.65074	14.6582	0.65074	10.9185
0.60114	15.8134	0.59951	15.7557	0.59907	15.5019	0.6001	14.616	0.6001	10.7435
0.55046	15.8258	0.54894	15.7651	0.54833	15.5064	0.55006	14.5663	0.55006	10.5153
0.49973	15.8376	0.49822	15.774	0.49778	15.5072	0.49967	14.5076	0.49967	10.2861
0.44911	15.8482	0.44755	15.7821	0.44718	15.5049	0.44933	14.4376	0.44933	9.97396
0.3985	15.8583	0.39694	15.7887	0.39846	15.5004	0.39953	14.3531	0.39953	9.65893
0.34779	15.8691	0.34634	15.7964	0.34626	15.491	0.34955	14.2509	0.34955	9.29495
0.2972	15.8781	0.29566	15.8017	0.29589	15.4713	0.29987	14.1236	0.29987	8.64996
0.24649	15.8859	0.24499	15.8055	0.24554	15.4416	0.25053	13.9628	0.25053	7.99596
0.19584	15.8925	0.19441	15.8076	0.19572	15.3914	0.20179	13.7551	0.20179	7.21827
0.14477	15.8978	0.14353	15.8077	0.14669	15.3065	0.15366	13.476	0.15366	6.01675
0.09478	15.8996	0.09342	15.8001	0.09903	15.1468	0.09613	12.9382	0.09613	4.6288
0.06664	15.8977	0.06598	15.7877	0.07255	14.9772	0.07675	12.647	0.07675	3.75805
0.04132	15.8909	0.04114	15.7633	0.05023	14.7281	0.04911	11.9795	0.04911	2.52318
0.02934	15.884	0.0296	15.7402	0.03802	14.5075	0.04117	11.6753	0.04117	2.16277
0.01892	15.8739	0.01981	15.7025	0.02884	14.2595	0.03384	11.3042	0.03384	1.7635
0.01967	15.8741	0.01997	15.7025	0.01959	13.888	0.01895	9.94928	0.01895	0.96373
0.01015	15.8582	0.01015	15.6049	0.00992	13.1775	0.00933	7.63245	0.00933	0.50437
0.00911	15.8548	0.00897	15.5827	0.00904	13.0709	0.00909	7.59261	0.00909	0.48369
0.00796	15.8505	0.00799	15.5569	0.00796	12.9271	0.00805	7.13586	0.00805	0.4308
0.00694	15.8461	0.00706	15.5271	0.00699	12.775	0.00704	6.66178	0.00704	0.37712
0.00594	15.8411	0.00592	15.4796	0.00592	12.5625	0.00605	6.12912	0.00605	0.32553
0.00493	15.835	0.00498	15.4219	0.00502	12.3492	0.00501	5.46225	0.00501	0.27442
0.00393	15.8273	0.00393	15.3289	0.00405	12.0413	0.00404	4.72409	0.00404	0.21951
0.00299	15.8179	0.00293	15.184	0.003	11.5623	0.00303	3.7342	0.00303	0.16706
0.00199	15.803	0.002	14.9262	0.00203	10.8191	0.00203	2.60368	0.00203	0.11491
0.00095155	15.7726	0.00101	14.2821	0.00102	9.03639	0.000991166	1.24721	0.000991166	0.06155
0.000916083	15.7707	0.000916706	14.1654	0.000908904	8.69553	0.000912518	1.1315	0.000912518	0.06111
0.000764745	15.7624	0.000809795	14.0138	0.000811827	8.24466	0.000804327	0.98121	0.000804327	0.05587
0.000711311	15.7585	0.000710679	13.8575	0.000709694	7.71278	0.000708164	0.84818	0.000708164	0.04945
0.000600145	15.7504	0.00061302	13.6738	0.000610451	7.17433	0.000611524	0.71605	0.000611524	0.04461
0.000503161	15.7412	0.000511898	13.4439	0.000508364	6.51255	0.000509853	0.57421	0.000509853	0.03675
0.000385588	15.7258	0.000409776	13.1372	0.000410038	5.7529	0.000409874	0.43693	0.000409874	0.03452
0.000298893	15.7083	0.000307189	12.7181	0.00030912	4.75864	0.000306861	0.29776	0.000306861	0.02916
0.00020487	15.6716	0.000207182	12.0344	0.000206555	3.20201	0.000206398	0.16563	0.000206398	0.02338
0.000106257	15.4827	0.000106466	10.2231	0.000106261	1.07011	0.00010584	0.0411	0.00010584	0.01953
9.57864e-05	15.4167	9.63786e-05	9.84472	9.57649e-05	0.86328	9.60044e-05	0.02957	9.60044e-05	0.01932
8.61714e-05	15.3159	8.61726e-05	9.36693	8.60781e-05	0.66833	8.49798e-05	0.01798	8.49798e-05	0.0189
7.5965e-05	15.1568	7.60463e-05	8.72228	7.60493e-05	0.46102	7.54426e-05	0.00817	7.54426e-05	0.01843
5.56897e-05	14.4135	5.57145e-05	6.7659			5.55726e-05	-0.01258	5.55726e-05	0.01796
3.48799e-05	12.5158					3.54923e-05	-0.03241	3.54923e-05	0.01699

## Sheet: Fig.1c
Hydrogen Uptake/mmol∙g-1	Heat of Adsorption/kJ∙mol
0.143	4.33301
0.169	4.43883
0.195	4.51801
0.221	4.59673
0.247	4.65976
0.26	4.71589
0.52	4.74749
0.78	4.76429
1.04	4.79208
1.3	4.83166
1.56	4.88145
1.82	4.95565
2.08	4.99575
2.34	5.03238
2.6	5.05588
2.86	5.0534
3.12	5.02547
3.38	5.01012
3.64	5.03184
3.9	5.06037
4.16	5.10825
4.42	5.14807
4.68	5.19788
4.94	5.26157
5.2	5.27977
5.46	5.29653
5.72	5.30698
5.98	5.38031
6.24	5.43234
6.5	5.46966
6.76	5.57256
7.02	5.61681
7.28	5.61823
7.54	5.61661
7.8	5.58983
8.06	5.62453
8.32	5.78959
8.58	5.17506
8.84	5.31178
9.1	5.28182
9.36
9.62
9.88
10.14
10.4
10.66
10.92
11.18
11.44
11.7
11.96
12.22
12.48
12.74
13

## Sheet: Fig.1d
Deuterium Uptake/mmol∙g-1	Heat of Adsorption/kJ∙mol
1.33246	5.81641
1.59896	5.94235
1.86545	6.03755
2.13194	6.11209
2.39843	6.20533
2.66493	6.29096
2.93142	6.29827
3.19791	6.3192
3.4644	6.38297
3.7309	6.41723
3.99739	6.44655
4.26388	6.46525
4.53037	6.43891
4.79687	6.45987
5.06336	6.45673
5.32985	6.44913
5.59635	6.45783
5.86284	6.48549
6.12933	6.44615
6.39582	6.45621
6.66232	6.48387
6.92881	6.50878
7.1953	6.63425
7.46179	6.71491
7.72829	6.70235
7.99478	6.54488
8.26127	6.39301
8.52776	6.26999
8.79426	6.3149
9.06075	6.38269
9.32724	6.47165
9.59373	6.37439
9.86023	6.42205
10.1267	6.33215
10.3932	6.30618
10.6597	6.38195
10.9262	6.24316
11.1927	6.18624
11.4592	6.11648
11.7257	6.06281
11.9922	6.11497
12.2587	6.3173
12.5252	6.57783
12.7917
13.0581
13.3246

## Sheet: Fig.3a
Hydrogen Uptake/mmol∙g	Number of hydrogen molecules on site 1/Unit cell	Number of hydrogen molecules on site 2/Unit cell
0	0.46	0
0	0.07	0
0	1.22	0
0	0.07	0
0	0.29	0
-0.11907	0.14	0
0.05559	0.14	0
0.09718	0.07	0
0.10883	0.07	0
0.11381	0.14	0
0.11547	0.25	0
0.11515	0.07	0
0.11515	0.14	0
0.11515	0.03	0
0.07502	0.03	0
0.60243	0.07	0
0.68894	0.07	0
0.71391	0.5	0
0.71889	1.92	0
0.72222	2.34	0
0.72155	0.7	0
0.72155	2.65	0
0.72155	1.98	0
-0.92401	4.19	0
1.10567	1.18	0
1.26873	1.53	0
1.31199	3.13	0
1.32364	3.14	0
1.32696	4.58	0
1.32696	4.54	0
1.32729	3.71	0
1.32729	3.61	0
1.32729	3.33	0
1.47808	5.06	0
1.82751	4.51	0
1.90073	5.16	0
1.92235	4.74	0.24
1.92901	5.86	0.3
1.93068	5.99	0
1.93098	5.6	0
1.93098	5	0.07
1.93098	7.03	0
1.39591	6.63	0
2.34274	7	0.21
2.47919	6.23	0.42
2.51747	8.13	0
2.53079	7.45	0.9
2.53412	7.5	0.85
2.53578	7.05	0.04
2.53478	6.25	1.76
2.53478	7.55	0
2.53478	9.77	0
2.75656	8.27	0.58
3.03615	8.2	2.76
3.10771	8.27	2.27
3.12769	9.51	2.62
3.136	9.13	1.52
3.141	9.09	1.02
3.13933	9.25	2.04
3.13933	10.15	2.55
3.13933	10.7	3.18
3.56093	10.94	3.5
3.68577	11.92	3.52
3.72405	11.56	2.81
3.73902	11.28	3.01
3.74402	11.42	2.44
3.74508	11.19	3.73
3.74508	11.98	4.18
3.74508	12.04	4.94
3.99602	13.51	4.71
4.24069	13.34	5.01
4.30893	12.42	5.32
4.33556	13.39	4.79
4.34554	13.38	3.74
4.34887	15.39	5.91
4.34836	13.56	6.9
4.34836	14.65	6.18
4.34836	14.42	5.56
4.27068	15.68	5.46
4.75339	14.49	7.05
4.87489	15.08	6.33
4.91817	15.83	6.56
4.93648	16.03	7.45
4.94313	16.3	7.5
4.94453	16.38	8.53
4.94453	17.63	8.21
4.94453	16.97	7.76
5.1827	17.25	8.19
5.41408	15.79	8.08
5.49232	17.43	8.45
5.52227	17.86	9.7
5.53726	19.02	9.79
5.54391	19.06	9.58
5.5431	17.46	10.78
5.5431	19.13	8.33
5.5431	19.39	8.68
5.76939	19.23	10.21
5.99745	19.12	9.51
6.07902	20.78	9.33
6.11396	19.96	10.79
6.13061	20.09	11.33
6.13726	19.96	11.15
6.14	20.67	10.34
6.14	21	11.97
6.14	19.53	12.38
6.04274	21.87	11.63
6.48388	23.28	11.25
6.62705	23.54	13.07
6.68697	22.87	12.96
6.71527	22.74	13.21
6.72859	23.3	12.03
6.73524	23.08	12.57
6.74024	24.36	11.71
6.73795	22.32	13.61
6.73795	23	12.93
6.47814	23.87	13.1
7.00584	24.42	12.94
7.18064	25.46	14.55
7.25722	24.47	13.76
7.29217	25.01	14.83
7.31216	24.54	14.8
7.32214	24.96	15.37
7.3288	24.83	15.04
7.3294	26.59	15.51
7.3294	25.24	13.82
7.3294	25.75	14.28
7.13193	27.08	16.12
7.5814	27.19	16.58
7.75122	27.09	17.02
7.82947	26.15	17.21
7.86775	27.84	16.27
7.89106	27.64	16.75
7.90436	27.19	17.13
7.9127	25.76	17.57
7.91769	27.49	17.27
7.91894	26.85	16.31
7.91894	28.49	17.73
7.91894	28.8	16.79
7.49204	28.7	17.99
8.05142	29.56	17.95
8.26782	28.85	18.49
8.37271	28.14	17.69
8.42931	30.42	18.63
8.45928	29.18	18.35
8.47759	29.09	19.12
8.48924	29.89	18.88
8.49758	28.38	17.36
8.50091	29.6	17.85
8.50423	29.36	18.39
8.50238	29.98	16.98
8.50238	30.5	18.35
8.42778	30.85	19.86
8.72579	31.1	19.8
8.87064	32.09	18.78
8.95055	32.44	19.4
8.99883	32.12	18.54
9.02713	32.72	19.91
9.04711	31.49	19.48
9.06044	32.14	18.86
9.06876	31.2	18.85
9.07376	31.81	19.81
9.07874	30.32	19.78
9.08042	31.99	19.54
9.08012	30.76	19.96
9.08012	31.76	19.63
9.08012	31.35	20.88
8.69578	32.74	20.88
9.10204	32.67	20.12
9.30843	32.89	21.12
9.42833	32.63	20.95
9.50325	32.4	19.91
9.54822	33.16	20.44
9.58153	32.25	22.06
9.60314	32.66	20.58
9.61813	32.86	21.45
9.63147	33.03	22.64
9.63811	34.23	20.81
9.64478	34.56	19.87
9.65143	33.05	21.13
9.65478	33.66	21.89
9.65643	33.66	21.64
9.65736	33.11	21.72
9.65736	33.94	20.6
9.65736	33.85	22.41
9.17909	34.94	21.75
9.55369	34.8	21.24
9.76679	35.01	22.23
9.89996	33.47	22.53
9.98655	35.02	22.36
10.0481	34.06	21.49
10.0915	33.78	21.36
10.1231	33.91	21.78
10.1447	34.32	21.81
10.163	35.37	21.72
10.1764	34.78	21.41
10.188	34.21	22.56
10.1947	33.87	22.71
10.203	35.39	21.56
10.208	35.23	23.41
10.2088	34.26	23.21
10.2088	34.36	22.61
10.2088	35.2	22.18
10.0161	36.16	22.76
10.2076	33.88	22.41
10.3391	36.34	23.97
10.434	35.45	24.51
10.5039	35.11	23.68
10.5588	34.38	23.23
10.6005	34.56	23.3
10.6304	35.76	22.59
10.6571	34.54	22.17
10.6787	34.18	24.59
10.6937	35.16	23.25
10.7087	35.87	23.8
10.7203	35.2	23.72
10.7303	35.5	23.5
10.7252	35.4	23.1
10.7252	35.37	23.65
10.7252	34.64	23.63
10.7588	34.53	23.85
10.8438	36.29	24.96
10.912	35.41	23.2
10.9669	36.01	23.35
11.0136	35.36	24.44
11.0519	36.21	23.86
11.0835	35.7	23.83
11.1118	34.59	23.71
11.1351	36.66	22.01
11.1551	35.71	26.19
11.1465	34.93	24.04
11.1465	34.46	23.99
11.1465	36.08	25.04
11.165	36.76	24.46
11.2266	37.01	24.3
11.2799	36.82	21.99
11.3265	35.88	24.02
11.3682	37.68	23.91
11.4048	35.3	23.05
11.3966	36.36	25.08
11.3966	37.19	23.94
11.3966	36.83	24.59
11.3487	36.92	24.22
11.4053	35.76	23.55
11.399	37.28	25.77
11.399	36.78	23.33
11.399	36.59	22.98
12.7639	36.37	23.71
12.7039	36.14	25.5
12.7039	35.72	26.11
12.7022	36.29	24.63
12.7022	35.61	24.81
12.7006	37.7	24.18
12.6989	36.35	25.17
12.699	37.14	25.18
12.6989	37.11	24.46
12.6989	36.59	24.8
12.6989	36.15	25.06
12.6974	36.75	24.78
12.6973	35.79	24.08
12.6956	37.07	24.02
12.694	37.18	24.89
12.694	37.14	26.24
12.6939	36.31	25.05
12.6924	35.97	24.43
12.6936	36.74	25.79
12.6936	36.1	24.21
12.6936	36.48	23.74
14.3256	37.55	24.35
14.3255	35.44	25.1
14.3256	37.47	24.37
14.3239	37.48	23.75
14.3222	36.94	25
14.3206	35.16	24.42
14.3206	36.03	24.56
14.3189	35.94	24.05
14.319	35.85	25
14.3189	37.38	23.72
14.3172	36.29	25.02
14.3156	36.85	23.15
14.3156	37.25	26.06
14.3156	36.08	24.29
14.314	35.95	25.52
14.3139	35.97	25.04
14.3122	35.58	23.89
14.313	36.51	24.49
14.313	37.54	25.47
14.313	36.13	24.72
15.1317	36.19	24.61
15.1317	35.68	24.57
15.1301	38.38	25.11
15.1284	35.49	24.97
15.1284	36.38	25.65
15.1267	35.87	24.44
15.1267	36.05	23.8
15.1267	36.23	25.24
15.125	35.6	24.61
15.1234	36.39	25.62
15.1234	36.68	23.75
15.1234	37.05	23.48
15.1218	36.25	23.37
15.1217	36.82	23.2
15.1201	37.57	25.09
15.12	36.31	25.16
15.1184	35.67	25.19
15.1188	36.2	25.44
15.1188	37.48	25.13
15.1188	36.8	24.88
15.5766	36.95	24.04
15.5317	36.89	24.99
15.5317	37.21	23.91
15.53	37	23.58
15.5283	35.73	23.47
15.53	35.66	25.72
15.5283	37.09	24.57
15.5283	36.63	23.15
15.5266	37.42	25.2
15.525	36.47	26.09
15.525	36.11	23.47
15.5233	36.65	23.61
15.5233	36.16	22.86
15.5233	36.68	25.13
15.5216	35.96	26.1
15.5216	36.02	24.54
15.52	36.21	24.74
15.5206	35.91	24.98
15.5206	35.58	25.2
15.5206	36.99	24.64
15.3951	35.89	23.96
15.4184	35.55	24.73
15.4184	35.89	26.42
15.4185	36.24	23.86
15.4168	35.74	24.09
15.4168	35.59	26.29
15.4184	36.72	23.57
15.4168	35.31	24.52
15.4151	36.69	25.79
15.4151	36.07	24.74
15.4135	35.78	23.98
15.4134	36.42	24.81
15.4134	36.24	24.45
15.4118	35.2	23.52
15.4135	36.3	24.03
15.4118	36.67	26.41
15.4118	35.48	23.78
15.4101	36.84	25.7
15.4108	36.42	24.75
15.4108	37.33	23.92
15.4108	36.48	25.64
15.6828	37.07	24.98
15.6762	35.99	25.79
15.6762	35.61	24.68
15.6745	36.85	24.86
15.6745	36.71	23.88
15.6745	35.56	24.02
15.6745	35.81	24.6
15.6728	35.88	24.27
15.6728	36.63	24.89
15.6712	35.68	23.96
15.6712	37.05	23.83
15.6712	35.54	26.15
15.6712	35.38	24.77
15.6695	35.45	24.98
15.6695	37.19	25.36
15.6695	35.74	25.33
15.6678	36.5	25.51
15.6681	35.77	24.42
15.6681	36.99	24.89
15.6681	36.97	24.76
15.8262	37.5	25.44
15.8062	36.1	25.37
15.8029	36.26	24.09
15.8028	37.03	25.99
15.8029	37.04	25.25
15.8012	37.26	24.82
15.8012	36.12	24.24
15.8012	36.4	24.67
15.7995	37.24	24.9
15.7995	33.9	25.06
15.7995	37.46	25
15.7979	36.41	24.11
15.7979	36.43	24.74
15.7979	37.63	24.6
15.7979	36.49	24.98
15.7979	37.36	25.02
15.7962	35.9	25.08
15.7964	36.85	25.23
15.7964	37.13	24.6
15.7964	36.86	24.97
15.9005	36.08	23.44
15.8755	34.83	24.53
15.8705	36	25.14
15.8705	36.48	24.82
15.8688	37.41	24.1
15.8688	37.05	23.93
15.8672	35.41	24.56
15.8672	36.38	25.91
15.8672	37.27	24.33
15.8672	36.81	24.86
15.8655	37.06	23.87
15.8655	36.51	24.51
15.8655	34.97	25.16
15.8655	36.09	23.45
15.8638	38.11	24.55
15.8638	35.9	25.35
15.8638	37.15	25.23
15.8639	36.06	24.05
15.8639	35.25	25.86
15.8639	36.65	23.85
15.8639	36.75	24.61
15.9136	38.05	23.83
15.907	37.49	24.56
15.9053	36.78	24.13
15.9053	36.99	24.87
15.9036	36.24	24.93
15.9036	36.58	23.9
15.9036	37.77	24.02
15.9036	36.06	23.24
15.902	36.89	24.34
15.9036	34.98	24.45
15.902	37.32	24.22
15.902	37.17	25.53
15.902	34.41	25.48
15.9003	36.56	25.84
15.902	37.28	24.18
15.902	37.77	23.05
15.902	37.04	25.17
15.9013	37.36	23.85
15.9013	35.79	23.54
15.9013	36.23	26.08
15.9338	36.81	25.1
15.9288	36.03	24.3
15.9255	36.57	24.3
15.9255	37.15	24.99
15.9255	37.67	24.33
15.9255	37.45	25.45
15.9255	35.74	23.72
15.9255	36.36	24.5
15.9238	36.51	24.8
15.9238	36.83	24.1
15.9222	36.6	25.76
15.9238	36.65	23.96
15.9222	36.19	25.08
15.9238	35.49	26
15.9222	36.09	24.49
15.9238	36.59	24.33
15.9222	36.24	23.39
15.923	34.86	25.66
--	35.89	25.33
--
--
--
--
--
--
--
--
--
--
--
--
--
--
--
--
--
--
--
--
--
--
--
--
--
--
--
--
--
--
--
--
--
--
--
--
--
--
--
--
--
--
--
--
--
--
--
--
--
--
--
--
--
--
--
--
--
--
--
--
--
--
--
--
--
--
--
--
--
--
--
--
--
--
--
--
--
--
--
--
--
--
--
--
--
--
--
--
--
--
--
--
--
--
--
--
--
--
--
--
--
--
--
--
--
--
--
--
--
--
--
--
--
--
--
--
--
--
--
--
--
--
--
--
--
--
--
--
--
--
--
--
--
--
--
--
--
--
--
--
--
--
--
--
--
--
--
--
--
--
--
--
--
--
--
--
--
--
--
--
--
--
--
--
--
--
--
--
--
--
--
--
--
--
--
--
--
--
--
--
--
--
--
--
--
--
--
--
--
--
--
--
--
--
--
--
--
--
--
--
--
--
--
--
--
--
--
--
--
--
--
--
--
--
--
--
--
--
--
--
--
--
--
--
--
--
--
--
--
--
--
--
--
--
--
--
--
--
--
--
--
--
--
--
--
--
--
--
--
--
--
--
--
--
--
--
--
--
--
--
--
--
--
--
--
--
--
--
--
--
--
--
--
--
--
--
--
--
--
--
--
--
--
--
--
--
--
--
--
--
--
--
--
--
--
--
--
--
--
--
--
--
--
--
--
--
--
--
--
--
--
--
--
--
--
--
--
--
--
--
--
--
--
--
--
--
--
--
--
--
--
--
--
--
--
--
--
--
--
--
--
--
--
--
--
--
--
--
--
--
--
--
--
--
--
--
--
--
--
--
--
--
--
--
--
--
--
--
--
--
--
--
--
--
--
--
--
--
--
--
--
--
--
--
--
--
--
--
--
--
--
--
--
--
--
--
--
--
--
--
--
--
--
--
--
--
--
--
--
--
--
--
--
--
--
--
--
--
--
--
--
--
--
--
--
--
--
--
--
--
--
--
--
--
--
--
--
--
--
--
--
--
--
--
--
--
--
--
--
--
--
--
--
--
--
--
--
--
--
--
--
--
--
--
--
--
--
--
--
--
--
--
--
--
--
--
--
--
--
--
--
--
--
--
--
--
--
--
--
--
--
--
--
--
--
--
--
--
--
--
--
--
--
--
--
--
--
--
--
--
--
--
--
--
--
--
--
--
--
--
--
--
--
--
--
--
--
--
--
--
--
--
--
--
--
--
--
--
--
--
--
--
--
--
--
--
--
--
--
--
--
--
--
--
--
--
--
--
--
--
--
--
--
--
--
--
--
--
--
--
--
--
--
--
--
--
--
--
--
--
--
--
--
--
--
--
--
--
--
--
--
--
--
--
--
--
--
--
--
--
--
--
--
--
--
--
--
--
--
--
--
--
--
--
--
--
--
--
--
--
--
--
--
--
--
--
--
--
--
--
--
--
--
--
--
--
--
--
--
--
--
--
--
--
--
--
--
--
--
--
--
--
--
--
--
--
--
--
--
--
--
--
--
--
--
--
--
--
--
--
--
--
--
--
--
--
--
--
--
--
--
--
--
--
--
--
--
--
--
--
--
--
--
--
--
--
--
--
--
--
--
--
--
--
--
--
--
--
--
--
--
--
--
--
--
--
--
--
--
--
--
--
--
--
--
--
--
--
--
--
--
--
--
--
--
--
--
--
--
--
--
--
--
--
--
--
--
--
--
--
--
--
--
--
--
--
--
--
--
--
--
--
--
--
--
--
--
--
--
--
--
--
--
--
--
--
--
--
--
--
--
--
--
--
--
--
--
--
--
--
--
--
--
--
--
--
--
--
--
--
--
--
--
--
--
--
--
--
--
--
--
--
--
--
--
--
--
--
--
--
--
--
--
--
--
--
--
--
--
--
--
--
--
--
--
--
--
--
--
--
--
--
--
--
--
--
--
--
--
--
--
--
--
--
--
--
--
--
--
--
--
--
--
--
--
--
--
--
--
--
--
--
--
--
--
--
--
--
--
--
--
--
--
--
--
--
--
--
--
--
--
--
--
--
--
--
--
--
--
--
--
--
--
--
--
--
--
--
--
--
--
--
--
--
--
--
--
--
--
--
--
--
--
--
--
--
--
--
--
--
--
--
--
--
--
--
--
--
--
--
--
--
--
--
--
--
--
--
--
--
--
--
--
--
--
--
--
--
--
--
--
--
--
--
--
--
--
--
--
--
--
--
--
--
--
--
--
--
--
--
--
--
--
--
--
--
--
--
--
--
--
--
--
--
--
--
--
--
--
--
--
--
--
--
--
--
--
--
--
--
--
--
--
--
--
--
--
--
--
--
--
--
--
--
--
--
--
--
--
--
--
--
--
--
--
--
--
--
--
--
--
--
--
--
--
--
--
--
--
--
--
--
--
--
--
--
--
--
--
--
--
--
--
--
--
--
--
--
--
--
--
--
--
--
--
--
--
--
--
--
--
--
--
--
--
--
--
--
--
--
--
--
--
--
--
--
--
--
--
--
--
--
--
--
--
--
--
--
--
--
--
--
--
--
--
--
--
--
--
--
--
--
--
--
--
--
--
--
--
--
--
--
--
--
--
--
--
--
--
--
--
--
--
--
--
--
--
--
--
--
--
--
--
--
--
--
--
--
--
--
--
--
--
--
--
--
--
--
--
--
--
--
--
--
--
--
--
--
--
--
--
--
--
--
--
--
--
--
--
--
--
--
--
--
--
--
--
--
--
--
--
--
--
--
--
--
--
--
--
--
--
--
--
--
--
--
--
--
--
--
--
--
--
--
--
--
--
--
--
--
--
--
--
--
--
--
--
--
--
--
--
--
--
--
--
--
--
--
--
--
--
--
--
--
--
--
--
--
--
--
--
--
--
--
--
--
--
--
--
--
--
--
--
--
--
--
--
--
--
--
--
--
--
--
--
--
--
--
--
--
--
--
--
--
--
--
--
--
--
--
--
--
--
--
--
--
--
--
--
--
--
--
--
--
--
--
--
--
--
--
--
--
--
--
--
--
--
--
--
--
--
--
--
--
--
--
--
--
--
--
--
--
--
--
--
--
--
--
--
--
--
--
--
--
--
--
--
--
--
--
--
--
--
--
--
--
--
--
--
--
--
--
--
--
--
--
--
--
--
--
--
--
--
--
--
--
--
--
--
--
--
--
--
--
--
--
--
--
--
--
--
--
--
--
--
--
--
--
--
--
--
--
--
--
--
--
--
--
--
--
--
--
--
--
--
--
--
--
--
--
--
--
--
--
--
--
--
--
--
--
--
--
--
--
--
--
--
--
--
--
--
--
--
--
--
--
--
--
--
--
--
--
--
--
--
--
--
--
--
--
--
--
--
--
--
--
--
--
--
--
--
--
--
--
--
--
--
--
--
--
--
--
--
--
--
--
--
--
--
--
--
--
--
--
--
--
--
--
--
--
--
--
--
--
--
--
--
--
--
--
--
--
--
--
--
--
--
--
--
--
--
--
--
--
--
--
--
--
--
--
--
--
--
--
--
--
--
--
--
--
--
[truncated: 42,444 more rows]

## Sheet: Fig.3b
Deuterium Uptake/mmol∙g	Number of deuterium molecules on site 1/Unit cell	Number of deuterium molecules on site 2/Unit cell
0	0	1.56
0	0.41	1.6
0	0.54	1.36
0	0.69	1.42
0	0.6	0.81
0.49801	0	1.33
0.57683	0.57	1.39
0.5948	0.45	0.86
0.6031	0.11	0.83
0.60753	0.14	1.26
0.61001	0.65	0.75
0.60923	0.92	1.41
0.60923	1.3	1.25
0.60923	1.27	1.7
1.0802	1.58	1.05
1.18887	1.11	1.48
1.21072	1.81	1.79
1.21929	1.74	1.31
1.22427	2.13	0.96
1.22704	1.77	1.26
1.22655	1.91	0.84
1.22655	2.21	1.45
1.22655	3.06	1.79
1.64744	2.76	2
1.80063	3.28	2.22
1.82552	3.47	1.97
1.8352	2.87	2.49
1.84045	2.65	2.3
1.84377	2.93	1.92
1.84328	2.93	1.67
1.84328	4.5	2.72
1.84328	5.18	2.67
2.17158	5.29	2.31
2.41242	5.01	2.82
2.44063	5.08	3.45
2.45141	5.23	3.04
2.45722	5.3	2.71
2.46054	5.01	3.14
2.46032	5.13	3.17
2.46032	5.79	2.8
2.46032	6.81	3.55
2.52649	6.97	3.61
3.01948	6.9	3.45
3.05488	6.63	4.08
3.06677	7.11	2.74
3.07258	6.59	4.02
3.07645	7.2	3.55
3.07678	6.99	3.57
3.07678	7.72	3.83
3.07678	8.24	4.93
3.07678	8.23	5.02
3.62498	9.08	4.87
3.66867	9	4.17
3.6825	9.36	5.27
3.68886	9.01	5.1
3.69301	8.63	5.47
3.6936	9.21	4.24
3.6936	9.13	6.07
3.6936	10.8	6.13
3.6936	10.92	6.01
4.22457	11.44	5.95
4.28235	10.62	6.22
4.29783	11.31	5.83
4.30502	11.45	5.18
4.30917	11.17	5.93
4.31054	11.25	5.62
4.31054	11.48	6.62
4.31054	12.24	7.81
4.31054	12.8	7.67
4.81862	13.16	7.65
4.89465	12.81	7.07
4.91318	13.15	7.53
4.9212	13.01	7.4
4.92534	13.5	6.73
4.92839	13.19	7.95
4.92729	13.57	8.23
4.92729	14.68	9.53
4.92729	14.76	9.99
5.40045	14.87	9.53
5.50689	15.03	8.68
5.52846	15.3	9.73
5.53731	14.99	8.95
5.54201	15.18	8.71
5.54533	14.92	9.53
5.54452	15.35	9.8
5.54452	16.42	10.96
5.54452	16.67	11.44
5.95724	16.67	10.75
6.11814	16.77	11.63
6.1433	16.7	10.82
6.1527	16.72	11.39
6.15823	16.64	10.89
6.16127	16.95	10.9
6.16104	17.04	11.69
6.16104	18.02	12.75
6.16104	18.65	13.02
6.43449	18.76	12.54
6.72533	18.94	12.9
6.75685	19.03	12.33
6.76763	18.65	12.27
6.77344	18.85	12.58
6.77703	18.71	12.34
6.77707	19.13	13.39
6.77707	20.59	13.81
6.77707	19.85	14.42
6.77707	20.6	14.21
7.33101	20.65	13.74
7.37027	20.88	13.95
7.38299	20.87	13.81
7.38935	21.02	13.9
7.39294	20.44	14.67
7.39346	21.12	14.97
7.39346	21.56	16.55
7.39346	22.68	15.27
7.39346	22.23	15.51
7.93055	22.11	16.44
7.9828	22.37	16.5
7.99772	22.68	16.06
8.00491	22.63	15.74
8.00851	22.83	15.52
8.00983	22.93	16.49
8.00983	23.53	17.44
8.00983	24.03	17.55
8.00983	23.78	18.59
8.5253	24.03	17.86
8.59468	24.29	18.34
8.61265	24.18	17.81
8.62039	24	17.78
8.62482	24.14	18.38
8.62758	23.88	18.28
8.62642	25.32	19.55
8.62642	25.57	19.77
8.62642	25.86	19.78
9.10697	25.53	20.01
9.20621	25.59	19.7
9.22722	25.87	19
9.23607	25.86	19.49
9.24104	25.85	19.33
9.24381	26.27	19.69
9.24312	26.95	21.06
9.24312	27.01	21.85
9.24312	27.14	21.91
9.6555	27.32	21.92
9.81583	27.59	21.67
9.84125	26.83	22.14
9.85121	27.27	21.91
9.85646	27.42	21.78
9.8595	27.31	21.76
9.85933	28.14	22.65
9.85933	28.52	23.7
9.85933	28.74	23.77
10.1483	28.35	23.08
10.4236	28.55	23.19
10.4554	28.44	23.06
10.4667	28.81	23.28
10.4725	28.95	23.31
10.4758	28.44	23.12
10.4759	28.97	24.45
10.4759	29.75	24.35
10.4759	29.83	25.03
10.4759	29.46	24.96
11.0285	29.92	24.28
11.0683	29.61	24.87
11.0816	30	24.59
11.0879	29.19	25.46
11.0915	29.86	24.97
11.0921	30.6	25.72
11.0921	30.52	25.51
11.0921	30.7	25.65
11.0921	30.73	25.74
11.6269	30.4	26.03
11.6805	30.22	26.47
11.696	30.44	25.52
11.7032	30.75	25.18
11.7071	30.48	26.59
11.7082	31.55	27.38
11.7082	31.16	27.18
11.7082	31.38	27.5
11.7082	31.18	27.43
12.2173	30.75	27.3
12.2911	30.98	26.73
12.3099	31.91	26.14
12.3181	31.25	27.25
12.3226	31.18	26.73
12.3253	31.34	27.97
12.3241	31.25	27.46
12.3241	31.45	28.06
12.3241	31.36	28.39
12.7957	32.09	27.4
12.901	31.4	28.03
12.9234	31.79	27.36
12.9325	31.99	27.41
12.9377	31.58	27.74
12.9405	31.92	27.71
12.9398	31.69	28.57
12.9398	32.04	28.12
12.9398	32.02	28.54
13.3434	31.46	29.14
13.51	31.87	28.15
13.5368	32.02	28.9
13.5473	31.61	28.81
13.5526	32.02	28.32
13.5559	32.01	28.03
13.5556	31.53	28.72
13.5556	32.27	28.65
13.5556	32.29	28.02
13.8477	31.66	29.14
14.1163	31.74	28.68
14.15	31.94	28.62
14.1616	32.23	28.22
14.1677	31.89	28.9
14.1713	31.52	28.57
14.1713	31.8	28.34
14.1713	31.66	29.57
14.1713	32.13	28.35
14.1713	32.21	28.86
14.7206	31.67	29.45
14.7618	31.66	28.36
14.7759	32.02	28.23
14.7825	32.07	28.56
14.7864	31.88	28.84
14.7868	32.26	28.85
14.7868	32.04	28.69
14.7868	31.59	29.11
14.7868	32.25	29.26
15.3192	31.87	28.64
15.3737	31.67	29.06
15.3897	31.93	28.29
15.3969	32.2	29.11
15.4013	31.49	29.03
15.4023	32	29.37
15.4023	31.79	28.83
15.4023	31.95	29.04
15.4023	32.33	29.34
15.9131	32.14	29.49
15.9841	32.02	29.28
16.0029	31.96	28.92
16.0114	32.43	28.85
16.0159	31.92	28.86
16.0189	32.09	29.16
16.0175	32.08	28.72
16.0175	32.08	29.37
16.0175	31.69	29.36
16.4839	32.08	29.38
16.551	31.94	29.49
16.5549	32.3	28.98
16.5554	31.79	28.99
16.5554	32.37	28.98
16.5549	32	29.17
16.5551	31.92	29.23
16.5551	31.99	29.03
16.5551	31.79	29.33
16.7496	31.93	29.07
16.7571	31.79	28.91
16.7568	32.05	29.23
16.7582	31.97	28.75
16.758	32.46	28.7
16.7582	32.19	28.53
16.758	32.14	28.83
16.758	32.03	28.74
16.758	32.27	28.48
16.8955	31.83	28.73
16.9002	32.24	29.24
16.9004	31.97	28.69
16.9004	32.52	28.72
16.9013	32.19	28.72
16.901	32.53	27.63
16.9011	31.96	28.42
16.9011	32.16	28.7
16.9011	32.48	28.16
17.0571	31.9	28.9
17.088	32.26	28.72
17.0885	32.26	28.65
17.0882	32	28.32
17.0888	31.86	28.12
17.0891	32.48	28.13
17.0887	32.05	28.32
17.0887	32.05	28.69
17.0887	31.74	28.4
17.0887	32.08	28
17.232	31.71	28.07
17.2337	32.13	28.01
17.2332	32.05	28.45
17.2332	32.47	27.32
17.2342	31.98	27.86
17.2341	31.78	28.87
17.2341	32.33	28.67
17.2341	32.18	27.79
17.2341	32.61	28.48
17.3478	31.87	27.93
17.3488	31.86	28.36
17.3491	32.21	28.88
17.3491	31.86	28.71
17.3491	32.26	27.06
17.3487	32.22	28.02
17.3487	31.81	27.67
17.3487	32.2	27.75
17.3487	32.06	27.42
17.4353	32.41	27.68
17.4375	32.27	28.5
17.4383	31.83	28.3
17.4386	31.97	27.35
17.4385	32.04	27.65
17.4386	32.32	27.76
17.4386	31.82	28.15
17.4386	32.15	27.4
17.4386	32.01	27.61
17.5096	32.07	28.49
17.5108	32.39	27.2
17.5119	32.25	28.09
17.5115	32.13	27.49
17.5127	31.9	28.13
17.5116	32.13	28.49
17.5116	31.95	27.05
17.5116	32.09	27.66
17.5116	32.32	27.25
17.5674	32	28.46
17.5694	32.3	28.47
17.568	32.11	27.92
17.5675	32.38	27.86
17.5678	32.08	27.85
17.5683	32.22	27.62
17.5683	32.25	27.88
17.5683	32.1	28.83
17.6093	31.67	28.22
17.6126	32.13	28.73
17.6142	31.77	27.62
17.6145	32.36	28.24
17.6153	32.11	27.48
17.6127	32.37	27.2
17.6142	31.94	27.88
17.6138	32.29	28.06
17.6138	32.73	27.83
17.6138	31.95	28.19
17.6475	32.33	27.77
17.6502	31.95	27.98
17.6506	31.98	28.55
17.6522	32.27	28.22
17.6495	32.23	27.96
17.6522	32.1	27.38
17.6481	31.74	27.91
17.649	32.09	27.41
17.649	32.22	27.64
17.649	31.58	28.22
17.6804	32.4	27.64
17.6784	32.16	27.69
17.6835	32.16	27.69
17.6824	31.99	28.07
17.6799	32	27.43
17.6822	32.08	27.57
17.6808	31.69	28.36
17.6808	32.14	27.79
17.6808	31.9	27.68
17.4254	31.92	27.47
17.4239	32.14	28.06
17.4229	32.1	28.09
17.4236	31.96	28.23
17.4234	32.24	27.5
17.4243	32.45	27.47
17.4232	32.15	27.4
17.4231	32.25	27.76
17.4226	32.03	28.18
17.424	31.97	27.67
17.4221	32.4	28.18
17.4226	32.21	27.76
17.4233	32.17	28.09
17.4233	32.25	27.73
17.2381	32.18	28.21
17.2307	32.44	27.56
17.2312	32.13	28.26
17.232	32.13	28.24
17.2339	32.14	27.59
17.2303	32.33	28.36
17.2293	32.61	27.75
17.2293	31.85	28.11
17.2293	32.02	28.67
17.0845	31.93	27.68
17.0817	31.99	27.93
17.0834	32.37	27.96
17.0833	32.05	28.12
17.0831	32.47	27.92
17.0826	31.97	28.42
17.0823	31.93	27.95
17.082	31.85	28.61
17.0831	32.27	27.85
17.0823	31.94	28.72
17.0817	32.45	28.74
17.0814	32.24	28.6
17.0815	32.28	27.51
17.0828	31.93	28.47
17.0822	31.76	27.82
17.0825	31.97	28.21
17.0825	32.22	28.37
17.0825	31.69	28.27
16.9688	31.6	28.67
16.9685	32.11	28.19
16.9696	32.22	27.94
16.9688	32.11	28.81
16.9697	32.35	28.18
16.9699	31.94	28.69
--
--
--
--
--
--
--
--
--
--
--
--
--
--
--
--
--
--
--
--
--
--
--
--
--
--
--
--
--
--
--
--
--
--
--
--
--
--
--
--
--
--
--
--
--
--
--
--
--
--
--
--
--
--
--
--
--
--
--
--
--
--
--
--
--
--
--
--
--
--
--
--
--
--
--
--
--
--
--
--
--
--
--
--
--
--
--
--
--
--
--
--
--
--
--
--
--
--
--
--
--
--
--
--
--
--
--
--
--
--
--
--
--
--
--
--
--
--
--
--
--
--
--
--
--
--
--
--
--
--
--
--
--
--
--
--
--
--
--
--
--
--
--
--
--
--
--
--
--
--
--
--
--
--
--
--
--
--
--
--
--
--
--
--
--
--
--
--
--
--
--
--
--
--
--
--
--
--
--
--
--
--
--
--
--
--
--
--
--
--
--
--
--
--
--
--
--
--
--
--
--
--
--
--
--
--
--
--
--
--
--
--
--
--
--
--
--
--
--
--
--
--
--
--
--
--
--
--
--
--
--
--
--
--
--
--
--
--
--
--
--
--
--
--
--
--
--
--
--
--
--
--
--
--
--
--
--
--
--
--
--
--
--
--
--
--
--
--
--
--
--
--
--
--
--
--
--
--
--
--
--
--
--
--
--
--
--
--
--
--
--
--
--
--
--
--
--
--
--
--
--
--
--
--
--
--
--
--
--
--
--
--
--
--
--
--
--
--
--
--
--
--
--
--
--
--
--
--
--
--
--
--
--
--
--
--
--
--
--
--
--
--
--
--
--
--
--
--
--
--
--
--
--
--
--
--
--
--
--
--
--
--
--
--
--
--
--
--
--
--
--
--
--
--
--
--
--
--
--
--
--
--
--
--
--
--
--
--
--
--
--
--
--
--
--
--
--
--
--
--
--
--
--
--
--
--
--
--
--
--
--
--
--
--
--
--
--
--
--
--
--
--
--
--
--
--
--
--
--
--
--
--
--
--
--
--
--
--
--
--
--
--
--
--
--
--
--
--
--
--
--
--
--
--
--
--
--
--
--
--
--
--
--
--
--
--
--
--
--
--
--
--
--
--
--
--
--
--
--
--
--
--
--
--
--
--
--
--
--
--
--
--
--
--
--
--
--
--
--
--
--
--
--
--
--
--
--
--
--
--
--
--
--
--
--
--
--
--
--
--
--
--
--
--
--
--
--
--
--
--
--
--
--
--
--
--
--
--
--
--
--
--
--
--
--
--
--
--
--
--
--
--
--
--
--
--
--
--
--
--
--
--
--
--
--
--
--
--
--
--
--
--
--
--
--
--
--
--
--
--
--
--
--
--
--
--
--
--
--
--
--
--
--
--
--
--
--
--
--
--
--
--
--
--
--
--
--
--
--
--
--
--
--
--
--
--
--
--
--
--
--
--
--
--
--
--
--
--
--
--
--
--
--
--
--
--
--
--
--
--
--
--
--
--
--
--
--
--
--
--
--
--
--
--
--
--
--
--
--
--
--
--
--
--
--
--
--
--
--
--
--
--
--
--
--
--
--
--
--
--
--
--
--
--
--
--
--
--
--
--
--
--
--
--
--
--
--
--
--
--
--
--
--
--
--
--
--
--
--
--
--
--
--
--
--
--
--
--
--
--
--
--
--
--
--
--
--
--
--
--
--
--
--
--
--
--
--
--
--
--
--
--
--
--
--
--
--
--
--
--
--
--
--
--
--
--
--
--
--
--
--
--
--
--
--
--
--
--
--
--
--
--
--
--
--
--
--
--
--
--
--
--
--
--
--
--
--
--
--
--
--
--
--
--
--
--
--
--
--
--
--
--
--
--
--
--
--
--
--
--
--
--
--
--
--
--
--
--
--
--
--
--
--
--
--
--
--
--
--
--
--
--
--
--
--
--
--
--
--
--
--
--
--
--
--
--
--
--
--
--
--
--
--
--
--
--
--
--
--
--
--
--
--
--
--
--
--
--
--
--
--
--
--
--
--
--
--
--
--
--
--
--
--
--
--
--
--
--
--
--
--
--
--
--
--
--
--
--
--
--
--
--
--
--
--
--
--
--
--
--
--
--
--
--
--
--
--
--
--
--
--
--
--
--
--
--
--
--
--
--
--
--
--
--
--
--
--
--
--
--
--
--
--
--
--
--
--
--
--
--
--
--
--
--
--
--
--
--
--
--
--
--
--
--
--
--
--
--
--
--
--
--
--
--
--
--
--
--
--
--
--
--
--
--
--
--
--
--
--
--
--
--
--
--
--
--
--
--
--
--
--
--
--
--
--
--
--
--
--
--
--
--
--
--
--
--
--
--
--
--
--
--
--
--
--
--
--
--
--
--
--
--
--
--
--
--
--
--
--
--
--
--
--
--
--
--
--
--
--
--
--
--
--
--
--
--
--
--
--
--
--
--
--
--
--
--
--
--
--
--
--
--
--
--
--
--
--
--
--
--
--
--
--
--
--
--
--
--
--
--
--
--
--
--
--
--
--
--
--
--
--
--
--
--
--
--
--
--
--
--
--
--
--
--
--
--
--
--
--
--
--
--
--
--
--
--
--
--
--
--
--
--
--
--
--
--
--
--
--
--
--
--
--
--
--
--
--
--
--
--
--
--
--
--
--
--
--
--
--
--
--
--
--
--
--
--
--
--
--
--
--
--
--
--
--
--
--
--
--
--
--
--
--
--
--
--
--
--
--
--
--
--
--
--
--
--
--
--
--
--
--
--
--
--
--
--
--
--
--
--
--
--
--
--
--
--
--
--
--
--
--
--
--
--
--
--
--
--
--
--
--
--
--
--
--
--
--
--
--
--
--
--
--
--
--
--
--
--
--
--
--
--
--
--
--
--
--
--
--
--
--
--
--
--
--
--
--
--
--
--
--
--
--
--
--
--
--
--
--
--
--
--
--
--
--
--
--
--
--
--
--
--
--
--
--
--
--
--
--
--
--
--
--
--
--
--
--
--
--
--
--
--
--
--
--
--
--
--
--
--
--
--
--
--
--
--
--
--
--
--
--
--
--
--
--
--
--
--
--
--
--
--
--
--
--
--
--
--
--
--
--
--
--
--
--
--
--
--
--
--
--
--
--
--
--
--
--
--
--
--
--
--
--
--
--
--
--
--
--
--
--
--
--
--
--
--
--
--
--
--
--
--
--
--
--
--
--
--
--
--
--
--
--
--
--
--
--
--
--
--
--
--
--
--
--
--
--
--
--
--
--
--
--
--
--
--
--
--
--
--
--
--
--
--
--
--
--
--
--
--
--
--
--
--
--
--
--
--
--
--
--
--
--
--
--
--
--
--
--
--
--
--
--
--
--
--
--
--
--
--
--
--
--
--
--
--
--
--
--
--
--
--
--
--
--
--
--
--
--
--
--
--
--
--
--
--
--
--
--
--
--
--
--
--
--
--
--
--
--
--
--
--
--
--
--
--
--
--
--
--
--
--
--
--
--
--
--
--
--
--
--
--
--
--
--
--
--
--
--
--
--
--
--
--
--
--
--
--
--
--
--
--
--
--
--
--
--
--
--
--
--
--
--
--
--
--
--
--
--
--
--
--
--
--
--
--
--
--
--
--
--
--
--
--
--
--
--
--
--
--
--
--
--
--
--
--
--
--
--
[truncated: 23,387 more rows]

## Sheet: Fig.3c
Hydrogen Uptake/mmol∙g	Unit Cell Volume/Å3	Deuterium Uptake/mmol∙g	Unit Cell Volume/Å3
0	5908.01	0	5905.07
0	5908.57	0	5905.45
0	5908.17	0	5905.59
0	5908.59	0	5905.85
0	5908.27	0	5906.35
-0.11907	5908.47	0.49801	5907.22
0.05559	5907.76	0.57683	5907.11
0.09718	5908.79	0.5948	5907.11
0.10883	5908.17	0.6031	5906.96
0.11381	5908.49	0.60753	5906.03
0.11547	5908.41	0.61001	5906.74
0.11515	5908.56	0.60923	5907.9
0.11515	5908.41	0.60923	5908.98
0.11515	5908.66	0.60923	5909.65
0.07502	5908.94	1.0802	5908.56
0.60243	5908.75	1.18887	5908.61
0.68894	5908.32	1.21072	5908.24
0.71391	5908.47	1.21929	5908.01
0.71889	5909.65	1.22427	5908.33
0.72222	5910.52	1.22704	5907.91
0.72155	5909.97	1.22655	5908.06
0.72155	5909.98	1.22655	5909.06
0.72155	5910.54	1.22655	5909.71
-0.92401	5909.88	1.64744	5910.06
1.10567	5909.85	1.80063	5910.67
1.26873	5910.16	1.82552	5911.27
1.31199	5911.64	1.8352	5910.78
1.32364	5912.05	1.84045	5909.76
1.32696	5912.52	1.84377	5909.46
1.32696	5912.43	1.84328	5910.28
1.32729	5911.66	1.84328	5912.53
1.32729	5912.15	1.84328	5912.76
1.32729	5912.22	2.17158	5914.47
1.47808	5912.09	2.41242	5913.16
1.82751	5912.6	2.44063	5913.27
1.90073	5914.87	2.45141	5913.23
1.92235	5914.81	2.45722	5912.97
1.92901	5914.53	2.46054	5913.4
1.93068	5914.72	2.46032	5913.35
1.93098	5914.71	2.46032	5915.08
1.93098	5914.65	2.46032	5915.5
1.93098	5914.1	2.52649	5916.1
1.39591	5914.96	3.01948	5916.56
2.34274	5917.38	3.05488	5915.17
2.47919	5917.34	3.06677	5916.01
2.51747	5917.53	3.07258	5916.58
2.53079	5917.4	3.07645	5916.42
2.53412	5916.38	3.07678	5915.58
2.53578	5917.57	3.07678	5918.25
2.53478	5917.16	3.07678	5919.82
2.53478	5916.52	3.07678	5918.2
2.53478	5920.4	3.62498	5920.08
2.75656	5920.65	3.66867	5919.08
3.03615	5920.33	3.6825	5920.06
3.10771	5920.81	3.68886	5919.93
3.12769	5920.98	3.69301	5918.52
3.136	5920.51	3.6936	5918.73
3.141	5919.05	3.6936	5919.51
3.13933	5919.82	3.6936	5923.71
3.13933	5923.66	3.6936	5922.67
3.13933	5923.56	4.22457	5923.97
	5923.98	4.28235	5923.36
3.56093	5923.23	4.29783	5923.94
3.68577	5923.76	4.30502	5923.69
3.72405	5923.55	4.30917	5923.94
3.73902	5924.28	4.31054	5923.11
3.74402	5923.77	4.31054	5925.21
3.74508	5926.1	4.31054	5927.76
3.74508	5927.39	4.31054	5927.52
3.74508	5926.83	4.81862	5927.5
	5927.96	4.89465	5928.37
3.99602	5927.61	4.91318	5928.05
4.24069	5928.28	4.9212	5926.74
4.30893	5928.09	4.92534	5926.81
4.33556	5927.82	4.92839	5929.07
4.34554	5931	4.92729	5928.64
4.34887	5931.95	4.92729	5931.68
4.34836	5932.05	4.92729	5932.65
4.34836	5932.5	5.40045	5931.06
4.34836	5932.97	5.50689	5933.05
4.27068	5931.77	5.52846	5932.69
4.75339	5931.7	5.53731	5933.58
4.87489	5932.18	5.54201	5932.13
4.91817	5933.28	5.54533	5932.85
4.93648	5935.89	5.54452	5932.45
4.94313	5936.52	5.54452	5936.33
4.94453	5937.2	5.54452	5937.63
4.94453	5936.63	5.95724	5938.04
4.94453	5936.77	6.11814	5936.87
	5937.56	6.1433	5937.79
5.1827	5936.87	6.1527	5937.27
5.41408	5937.58	6.15823	5936.7
5.49232	5940.11	6.16127	5936.52
5.52227	5942.03	6.16104	5938.02
5.53726	5942.79	6.16104	5941.17
5.54391	5942.16	6.16104	5941.68
5.5431	5941.21	6.43449	5941.24
5.5431	5942.04	6.72533	5942.84
5.5431	5941.44	6.75685	5941.71
	5942.51	6.76763	5940.74
5.76939	5942.76	6.77344	5942.58
5.99745	5944.42	6.77703	5940.35
6.07902	5946.94	6.77707	5943.28
6.11396	5947.64	6.77707	5945.15
6.13061	5946.52	6.77707	5944.89
6.13726	5947.17	6.77707	5946.49
6.14	5947.55	7.33101	5945.09
6.14	5947.46	7.37027	5945.53
6.14	5947.72	7.38299	5947.04
	5947	7.38935	5945.52
6.04274	5947.27	7.39294	5944.41
6.48388	5952	7.39346	5945.76
6.62705	5952.44	7.39346	5950.91
6.68697	5952.19	7.39346	5949.63
6.71527	5952.18	7.39346	5950.69
6.72859	5952.2	7.93055	5950.43
6.73524	5953.15	7.9828	5950.59
6.74024	5951.9	7.99772	5950.49
6.73795	5952.55	8.00491	5951.75
6.73795	5953.18	8.00851	5949.56
	5952.47	8.00983	5950.17
6.47814	5955.37	8.00983	5954.84
7.00584	5957.5	8.00983	5954.05
7.18064	5958.01	8.00983	5953.67
7.25722	5958.28	8.5253	5954.33
7.29217	5959.03	8.59468	5954.32
7.31216	5958.13	8.61265	5953.89
7.32214	5958.02	8.62039	5953.21
7.3288	5958.28	8.62482	5953.88
7.3294	5958.14	8.62758	5955.1
7.3294	5958.45	8.62642	5957.03
7.3294	5958.36	8.62642	5958.66
	5957.86	8.62642	5958.14
7.13193	5961.6	9.10697	5958.65
7.5814	5963.11	9.20621	5957.73
7.75122	5962.7	9.22722	5955.94
7.82947	5963.03	9.23607	5957.25
7.86775	5963.55	9.24104	5957.61
7.89106	5963.27	9.24381	5957.49
7.90436	5962.69	9.24312	5961.21
7.9127	5963.6	9.24312	5958.94
7.91769	5963.91	9.24312	5960.9
7.91894	5962.44	9.6555	5961.08
7.91894	5963.73	9.81583	5961.11
7.91894	5963.73	9.84125	5960.45
	5966.62	9.85121	5960.47
7.49204	5967.06	9.85646	5959.98
8.05142	5967.35	9.8595	5960.35
8.26782	5968.15	9.85933	5963.58
8.37271	5967.94	9.85933	5963.25
8.42931	5967.29	9.85933	5964.33
8.45928	5966.91	10.1483	5963.63
8.47759	5968.2	10.4236	5962.3
8.48924	5968.14	10.4554	5962.84
8.49758	5967.67	10.4667	5963.2
8.50091	5967.94	10.4725	5962.98
8.50423	5967.63	10.4758	5963.1
8.50238	5968.21	10.4759	5964.02
8.50238	5968.66	10.4759	5965.01
8.42778	5971.52	10.4759	5964.68
8.72579	5972.09	10.4759	5965.13
8.87064	5971.77	11.0285	5964.69
8.95055	5971.98	11.0683	5964.16
8.99883	5971.66	11.0816	5964.31
9.02713	5971.56	11.0879	5964.85
9.04711	5972.56	11.0915	5964.98
9.06044	5971.65	11.0921	5965.87
9.06876	5972.29	11.0921	5966.29
9.07376	5972.1	11.0921	5966.3
9.07874	5972.95	11.0921	5966.48
9.08042	5972.57	11.6269	5967.38
9.08012	5972.35	11.6805	5966.53
9.08012	5971.85	11.696	5966.96
9.08012	5972.85	11.7032	5966.75
	5974.16	11.7071	5965.56
8.69578	5974.99	11.7082	5967.01
9.10204	5974.65	11.7082	5968.03
9.30843	5974.87	11.7082	5967.64
9.42833	5974.94	11.7082	5967.38
9.50325	5974.93	12.2173	5967.92
9.54822	5974.11	12.2911	5968.23
9.58153	5975.4	12.3099	5966.22
9.60314	5974.78	12.3181	5965.69
9.61813	5974.91	12.3226	5966.6
9.63147	5974.93	12.3253	5967.6
9.63811	5974.68	12.3241	5967.32
9.64478	5975.32	12.3241	5967.89
9.65143	5974.76	12.3241	5967.28
9.65478	5974.3	12.7957	5967.77
9.65643	5976.31	12.901	5968.43
9.65736	5975.08	12.9234	5967.84
9.65736	5975.4	12.9325	5968.21
9.65736	5976.79	12.9377	5969.05
9.17909	5977.49	12.9405	5967.97
9.55369	5977.53	12.9398	5968.74
9.76679	5977.64	12.9398	5968.54
9.89996	5977.23	12.9398	5968.88
9.98655	5977.51	13.3434	5968.74
10.0481	5977.82	13.51	5968.39
10.0915	5977.13	13.5368	5967.05
10.1231	5977.94	13.5473	5967.75
10.1447	5978.03	13.5526	5968.66
10.163	5978.08	13.5559	5969.73
10.1764	5977.06	13.5556	5967.23
10.188	5978.22	13.5556	5967.67
10.1947	5976.9	13.5556	5967.78
10.203	5978.1	13.8477	5968.26
10.208	5978.31	14.1163	5968.49
10.2088	5979.24	14.15	5968.84
10.2088	5978.75	14.1616	5968.35
10.2088	5979.15	14.1677	5967.13
10.0161	5979.44	14.1713	5967.68
10.2076	5979.84	14.1713	5967.31
10.3391	5979.97	14.1713	5969.19
10.434	5979.72	14.1713	5966.98
10.5039	5978.52	14.1713	5969.18
10.5588	5979.86	14.7206	5968.08
10.6005	5979.17	14.7618	5967.9
10.6304	5979.11	14.7759	5967.52
10.6571	5979.8	14.7825	5967.34
10.6787	5980.29	14.7864	5969.08
10.6937	5979.93	14.7868	5969.85
10.7087	5979.99	14.7868	5967.65
10.7203	5980.79	14.7868	5967.78
10.7303	5980.54	14.7868	5967.92
10.7252	5981.15	15.3192	5967.54
10.7252	5980.19	15.3737	5967.95
10.7252	5981.33	15.3897	5968.36
10.7588	5980.82	15.3969	5968.51
10.8438	5979.53	15.4013	5968.05
10.912	5980.06	15.4023	5968.42
10.9669	5980.77	15.4023	5966.94
11.0136	5981.77	15.4023	5969.1
11.0519	5981.11	15.4023	5968.02
11.0835	5981.67	15.9131	5968.55
11.1118	5981.53	15.9841	5967.47
11.1351	5981.46	16.0029	5967.83
11.1551	5981.27	16.0114	5967.37
11.1465	5980.94	16.0159	5968.59
11.1465	5981.11	16.0189	5968.11
11.1465	5981.45	16.0175	5969.34
11.165	5982.02	16.0175	5967.94
11.2266	5981.46	16.0175	5967.09
11.2799	5981.11	16.4839	5967.48
11.3265	5981.86	16.551	5968.62
11.3682	5981.57	16.5549	5968.84
11.4048	5981.83	16.5554	5966.95
11.3966	5980.99	16.5554	5968.55
11.3966	5981.45	16.5549	5968.31
11.3966	5981.58	16.5551	5968.4
11.3487	5981.66	16.5551	5966.95
11.4053	5982.01	16.5551	5967.25
11.399	5982.26	16.7496	5968.29
11.399	5981.75	16.7571	5967.69
11.399	5982.06	16.7568	5968.19
12.7639	5982.04	16.7582	5967.93
12.7039	5982.14	16.758	5969.16
12.7039	5981.35	16.7582	5968.79
12.7022	5981.28	16.758	5968.77
12.7022	5981.94	16.758	5968.29
12.7006	5982.02	16.758	5969.69
12.6989	5982.09	16.8955	5967.9
12.699	5981.67	16.9002	5968.69
12.6989	5981.4	16.9004	5969.39
12.6989	5982.12	16.9004	5968.03
12.6989	5982.02	16.9013	5968.28
12.6974	5981.75	16.901	5968.29
12.6973	5981.32	16.9011	5968.63
12.6956	5981.7	16.9011	5969.26
12.694	5981.81	16.9011	5968.67
12.694	5981.95	17.0571	5970.16
12.6939	5981.28	17.088	5969.4
12.6924	5982.03	17.0885	5968.48
12.6936	5981.48	17.0882	5968.29
12.6936	5981.82	17.0888	5967.84
12.6936	5982.16	17.0891	5969.56
14.3256	5982.34	17.0887	5968.84
14.3255	5982.3	17.0887	5968.19
14.3256	5981.67	17.0887	5969.09
14.3239	5982.39	17.0887	5969.38
14.3222	5982.29	17.232	5970.04
14.3206	5982.69	17.2337	5969.46
14.3206	5981.61	17.2332	5969.21
14.3189	5982.35	17.2332	5968.09
14.319	5981.37	17.2342	5970.23
14.3189	5981.62	17.2341	5968.64
14.3172	5982.09	17.2341	5969.14
14.3156	5981.75	17.2341	5969.04
14.3156	5981.54	17.2341	5969.25
14.3156	5981.5	17.3478	5969.58
14.314	5982.4	17.3488	5968.95
14.3139	5981.32	17.3491	5968.72
14.3122	5981.18	17.3491	5969.01
14.313	5983.02	17.3491	5969.04
14.313	5981.75	17.3487	5968.98
14.313	5981.11	17.3487	5969.29
15.1317	5981.56	17.3487	5968.8
15.1317	5981.59	17.3487	5970.22
15.1301	5981.65	17.4353	5970.37
15.1284	5981.76	17.4375	5970.2
15.1284	5981.7	17.4383	5970.83
15.1267	5982.18	17.4386	5968.63
15.1267	5981.73	17.4385	5969.22
15.1267	5981.81	17.4386	5970.07
15.125	5981.84	17.4386	5968.46
15.1234	5981.55	17.4386	5968.66
15.1234	5981.63	17.4386	5969.43
15.1234	5981.69	17.5096	5970.47
15.1218	5981.99	17.5108	5968.81
15.1217	5981.43	17.5119	5969.21
15.1201	5981.46	17.5115	5969.59
15.12	5982.85	17.5127	5969.79
15.1184	5981.68	17.5116	5969.3
15.1188	5982.45	17.5116	5968.19
15.1188	5981.66	17.5116	5969.38
15.1188	5980.46	17.5116	5969.25
15.5766	5982.39	17.5674	5970.35
15.5317	5981.15	17.5694	5969.71
15.5317	5981.93	17.568	5968.82
15.53	5982.19	17.5675	5969.17
15.5283	5982.21	17.5678	5968.48
15.53	5981.94	17.5683	5968.48
15.5283	5982.95	17.5683	5969.44
15.5283	5982.28	17.5683	5970.48
15.5266	5982.45	17.6093	5969.77
15.525	5981.73	17.6126	5969.46
15.525	5981.75	17.6142	5968.45
15.5233	5982.66	17.6145	5969.36
15.5233	5981.74	17.6153	5969.78
15.5233	5981.75	17.6127	5970.22
15.5216	5982.05	17.6142	5969
15.5216	5981.73	17.6138	5969.43
15.52	5981.45	17.6138	5969.58
15.5206	5981.76	17.6138	5969.73
15.5206	5981.44	17.6475	5968.22
15.5206	5982.44	17.6502	5969.41
15.3951	5981.55	17.6506	5970.31
15.4184	5982.43	17.6522	5969.25
15.4184	5982.23	17.6495	5969.72
15.4185	5981.36	17.6522	5969.73
15.4168	5982.24	17.6481	5969.91
15.4168	5981.8	17.649	5969.26
15.4184	5982.84	17.649	5968.81
15.4168	5981.32	17.649	5969.1
15.4151	5981.36	17.6804	5969.19
15.4151	5981.77	17.6784	5969.84
15.4135	5982.59	17.6835	5968.56
15.4134	5981.85	17.6824	5969.68
15.4134	5981.84	17.6799	5970.67
15.4118	5982.16	17.6822	5970.79
15.4135	5982.06	17.6808	5969.65
15.4118	5981.38	17.6808	5969.27
15.4118	5981.16	17.6808	5969.8
15.4101	5981.88	17.4254	5968.49
15.4108	5981.22	17.4239	5970.86
15.4108	5982.17	17.4229	5969.68
15.4108	5982.17	17.4236	5969.73
15.6828	5981.34	17.4234	5969.92
15.6762	5981.9	17.4243	5969.89
15.6762	5981.94	17.4232	5969.54
15.6745	5982.08	17.4231	5969.06
15.6745	5980.84	17.4226	5970.73
15.6745	5982.18	17.424	5969.39
15.6745	5981.25	17.4221	5969.23
15.6728	5981.59	17.4226	5970.02
15.6728	5981.97	17.4233	5970.56
15.6712	5981.49	17.4233	5969.15
15.6712	5981.6	17.2381	5968.97
15.6712	5981.66	17.2307	5970.21
15.6712	5981.81	17.2312	5968.98
15.6695	5981.88	17.232	5970.06
15.6695	5982.18	17.2339	5968.84
15.6695	5981.56	17.2303	5969.22
15.6678	5981.26	17.2293	5969.98
15.6681	5981.51	17.2293	5968.4
15.6681	5981.52	17.2293	5968.46
15.6681	5981.13	17.0845	5970.13
15.8262	5982.09	17.0817	5968.54
15.8062	5982.48	17.0834	5969.1
15.8029	5981.44	17.0833	5968.94
15.8028	5982.1	17.0831	5968.81
15.8029	5981.91	17.0826	5968.18
15.8012	5981.72	17.0823	5968.76
15.8012	5981.96	17.082	5970.34
15.8012	5980.94	17.0831	5969.77
15.7995	5981.82	17.0823	5969.6
15.7995	5981.09	17.0817	5970.41
15.7995	5981.31	17.0814	5969.59
15.7979	5981.81	17.0815	5969.42
15.7979	5981.62	17.0828	5968.58
15.7979	5982.02	17.0822	5968.43
15.7979	5981.73	17.0825	5968.72
15.7979	5982.1	17.0825	5971.05
15.7962	5981.68	17.0825	5970.15
15.7964	5981.94	16.9688	5969.46
15.7964	5982.54	16.9685	5969.15
15.7964	5982.44	16.9696	5968.7
15.9005	5982.07	16.9688	5968.68
15.8755	5982.46	16.9697	5969.28
15.8705	5981.74	16.9699	5969.98
15.8705	5982.13	--
15.8688	5982.92	--
15.8688	5981.8	--
15.8672	5981.99	--
15.8672	5981.68	--
15.8672	5981.98	--
15.8672	5981.89	--
15.8655	5982.07	--
15.8655	5981.54	--
15.8655	5982.4	--
15.8655	5980.91	--
15.8638	5982.49	--
15.8638	5982.12	--
15.8638	5981.72	--
15.8639	5981.62	--
15.8639	5982.12	--
15.8639	5981.82	--
15.8639	5981.57	--
15.9136	5982.27	--
15.907	5981.09	--
15.9053	5982.38	--
15.9053	5980.67	--
15.9036	5981.21	--
15.9036	5981.71	--
15.9036	5982.56	--
15.9036	5981.99	--
15.902	5982.29	--
15.9036	5982.46	--
15.902	5981.72	--
15.902	5982.25	--
15.902	5981.98	--
15.9003	5981.64	--
15.902	5981.77	--
15.902	5981.5	--
15.902	5982.03	--
15.9013	5982.08	--
15.9013	5982.35	--
15.9013	5982.05	--
15.9338	5981.5	--
15.9288	5982.19	--
15.9255	5981.31	--
15.9255	5982.58	--
15.9255	5981.9	--
15.9255	5981.85	--
15.9255	5982.31	--
15.9255	5981.56	--
15.9238	5981.71	--
15.9238	5981.81	--
15.9222	5981.67	--
15.9238	5982.17	--
15.9222	5981.81	--
15.9238	5982.48	--
15.9222	5982.43	--
15.9238	5981.45	--
15.9222	5982.64	--
15.923	5982.35	--
--		--
--		--
--		--
--		--
--		--
--		--
--		--
--		--
--		--
--		--
--		--
--		--
--		--
--		--
--		--
--		--
--		--
--		--
--		--
--		--
--		--
--		--
--		--
--		--
--		--
--		--
--		--
--		--
--		--
--		--
--		--
--		--
--		--
--		--
--		--
--		--
--		--
--		--
--		--
--		--
--		--
--		--
--		--
--		--
--		--
--		--
--		--
--		--
--		--
--		--
--		--
--		--
--		--
--		--
--		--
--		--
--		--
--		--
--		--
--		--
--		--
--		--
--		--
--		--
--		--
--		--
--		--
--		--
--		--
--		--
--		--
--		--
--		--
--		--
--		--
--		--
--		--
--		--
--		--
--		--
--		--
--		--
--		--
--		--
--		--
--		--
--		--
--		--
--		--
--		--
--		--
--		--
--		--
--		--
--		--
--		--
--		--
--		--
--		--
--		--
--		--
--		--
--		--
--		--
--		--
--		--
--		--
--		--
--		--
--		--
--		--
--		--
--		--
--		--
--		--
--		--
--		--
--		--
--		--
--		--
--		--
--		--
--		--
--		--
--		--
--		--
--		--
--		--
--		--
--		--
--		--
--		--
--		--
--		--
--		--
--		--
--		--
--		--
--		--
--		--
--		--
--		--
--		--
--		--
--		--
--		--
--		--
--		--
--		--
--		--
--		--
--		--
--		--
--		--
--		--
--		--
--		--
--		--
--		--
--		--
--		--
--		--
--		--
--		--
--		--
--		--
--		--
--		--
--		--
--		--
--		--
--		--
--		--
--		--
--		--
--		--
--		--
--		--
--		--
--		--
--		--
--		--
--		--
--		--
--		--
--		--
--		--
--		--
--		--
--		--
--		--
--		--
--		--
--		--
--		--
--		--
--		--
--		--
--		--
--		--
--		--
--		--
--		--
--		--
--		--
--		--
--		--
--		--
--		--
--		--
--		--
--		--
--		--
--		--
--		--
--		--
--		--
--		--
--		--
--		--
--		--
--		--
--		--
--		--
--		--
--		--
--		--
--		--
--		--
--		--
--		--
--		--
--		--
--		--
--		--
--		--
--		--
--		--
--		--
--		--
--		--
--		--
--		--
--		--
--		--
--		--
--		--
--		--
--		--
--		--
--		--
--		--
--		--
--		--
--		--
--		--
--		--
--		--
--		--
--		--
--		--
--		--
--		--
--		--
--		--
--		--
--		--
--		--
--		--
--		--
--		--
--		--
--		--
--		--
--		--
--		--
--		--
--		--
--		--
--		--
--		--
--		--
--		--
--		--
--		--
--		--
--		--
--		--
--		--
--		--
--		--
--		--
--		--
--		--
--		--
--		--
--		--
--		--
--		--
--		--
--		--
--		--
--		--
--		--
--		--
--		--
--		--
--		--
--		--
--		--
--		--
--		--
--		--
--		--
--		--
--		--
--		--
--		--
--		--
--		--
--		--
--		--
--		--
--		--
--		--
--		--
--		--
--		--
--		--
--		--
--		--
--		--
--		--
--		--
--		--
--		--
--		--
--		--
--		--
--		--
--		--
--		--
--		--
--		--
--		--
--		--
--		--
--		--
--		--
--		--
--		--
--		--
--		--
--		--
--		--
--		--
--		--
--		--
--		--
--		--
--		--
--		--
--		--
--		--
--		--
--		--
--		--
--		--
--		--
--		--
--		--
--		--
--		--
--		--
--		--
--		--
--		--
--		--
--		--
--		--
--		--
--		--
--		--
--		--
--		--
--		--
--		--
--		--
--		--
--		--
--		--
--		--
--		--
--		--
--		--
--		--
--		--
--		--
--		--
--		--
--		--
--		--
--		--
--		--
--		--
--		--
--		--
--		--
--		--
--		--
--		--
--		--
--		--
--		--
--		--
--		--
--		--
--		--
--		--
--		--
--		--
--		--
--		--
--		--
--		--
--		--
--		--
--		--
--		--
--		--
--		--
--		--
--		--
--		--
--		--
--		--
--		--
--		--
--		--
--		--
--		--
--		--
--		--
--		--
--		--
--		--
--		--
--		--
--		--
--		--
--		--
--		--
--		--
--		--
--		--
--		--
--		--
--		--
--		--
--		--
--		--
--		--
--		--
--		--
--		--
--		--
--		--
--		--
--		--
--		--
--		--
--		--
--		--
--		--
--		--
--		--
--		--
--		--
--		--
--		--
--		--
--		--
--		--
--		--
--		--
--		--
--		--
--		--
--		--
--		--
--		--
--		--
--		--
--		--
--		--
--		--
--		--
--		--
--		--
--		--
--		--
--		--
--		--
--		--
--		--
--		--
--		--
--		--
--		--
--		--
--		--
--		--
--		--
--		--
--		--
--		--
--		--
--		--
--		--
--		--
--		--
--		--
--		--
--		--
--		--
--		--
--		--
--		--
--		--
--		--
--		--
--		--
--		--
--		--
--		--
--		--
--		--
--		--
--		--
--		--
--		--
--		--
--		--
--		--
--		--
--		--
--		--
--		--
--		--
--		--
--		--
--		--
--		--
--		--
--		--
--		--
--		--
--		--
--		--
--		--
--		--
--		--
--		--
--		--
--		--
--		--
--		--
--		--
--		--
--		--
--		--
--		--
--		--
--		--
--		--
--		--
--		--
--		--
--		--
--		--
--		--
--		--
--		--
--		--
--		--
--		--
--		--
--		--
--		--
--		--
--		--
--		--
--		--
--		--
--		--
--		--
--		--
--		--
--		--
--		--
--		--
--		--
--		--
--		--
--		--
--		--
--		--
--		--
--		--
--		--
--		--
--		--
--		--
--		--
--		--
--		--
--		--
--		--
--		--
--		--
--		--
--		--
--		--
--		--
--		--
--		--
--		--
--		--
--		--
--		--
--		--
--		--
--		--
--		--
--		--
--		--
--		--
--		--
--		--
--		--
--		--
--		--
--		--
--		--
--		--
--		--
--		--
--		--
--		--
--		--
--		--
--		--
--		--
--		--
--		--
--		--
--		--
--		--
--		--
--		--
--		--
--		--
--		--
--		--
--		--
--		--
--		--
--		--
--		--
--		--
--		--
--		--
--		--
--		--
--		--
--		--
--		--
--		--
--		--
--		--
--		--
--		--
--		--
--		--
--		--
--		--
--		--
--		--
--		--
--		--
--		--
--		--
--		--
--		--
--		--
--		--
--		--
--		--
--		--
--		--
--		--
--		--
--		--
--		--
--		--
--		--
--		--
--		--
--		--
--		--
--		--
--		--
--		--
--		--
--		--
--		--
--		--
--		--
--		--
--		--
--		--
--		--
--		--
--		--
--		--
--		--
--		--
--		--
--		--
--		--
--		--
--		--
--		--
--		--
--		--
--		--
--		--
--		--
--		--
--		--
--		--
--		--
--		--
--		--
--		--
--		--
--		--
--		--
--		--
--		--
--		--
--		--
--		--
--		--
--		--
--		--
--		--
--		--
--		--
--		--
--		--
--		--
--		--
--		--
--		--
--		--
--		--
--		--
--		--
--		--
--		--
--		--
--		--
--		--
--		--
--		--
--		--
--		--
--		--
--		--
--		--
--		--
--		--
--		--
--		--
--		--
--		--
--		--
--		--
--		--
--		--
--		--
--		--
--		--
--		--
--		--
--		--
--		--
--		--
--		--
--		--
--		--
--		--
--		--
--		--
--		--
--		--
--		--
--		--
--		--
--		--
--		--
--		--
--		--
--		--
--		--
--		--
--		--
--		--
--		--
--		--
--		--
--		--
--		--
--		--
--		--
--		--
--		--
--		--
--		--
--		--
--		--
--		--
--		--
--		--
--		--
--		--
--		--
--		--
--		--
--		--
--		--
--		--
--		--
--		--
--		--
--		--
--		--
--		--
--		--
--		--
--		--
--		--
--		--
--		--
--		--
--		--
--		--
--		--
--		--
--		--
--		--
--		--
--		--
--		--
--		--
--		--
--		--
--		--
--		--
--		--
--		--
--		--
--		--
--		--
--		--
--		--
--		--
--		--
--		--
--		--
--		--
--		--
--		--
--		--
--		--
--		--
--		--
--		--
--		--
--		--
--		--
--		--
--		--
--		--
--		--
--		--
--		--
--		--
--		--
--		--
--		--
--		--
--		--
--		--
--		--
--		--
--		--
--		--
--		--
--		--
--		--
--		--
--		--
--		--
--		--
--		--
--		--
--		--
--		--
--		--
--		--
--		--
--		--
--		--
--		--
--		--
--		--
--		--
--		--
--		--
--		--
--		--
--		--
--		--
--		--
--		--
--		--
--		--
--		--
--		--
--		--
--		--
--		--
--		--
--		--
--		--
--		--
--		--
--		--
--		--
--		--
--		--
--		--
--		--
--		--
--		--
--		--
--		--
--		--
--		--
--		--
--		--
--		--
--		--
--		--
--		--
--		--
--		--
--		--
--		--
--		--
--		--
--		--
--		--
--		--
--		--
--		--
--		--
--		--
--		--
--		--
--		--
--		--
--		--
--		--
--		--
--		--
--		--
--		--
--		--
--		--
--		--
--		--
--		--
--		--
--		--
--		--
--		--
--		--
--		--
--		--
--		--
--		--
--		--
--		--
--		--
--		--
--		--
--		--
--		--
--		--
--		--
--		--
--		--
--		--
--		--
--		--
--		--
--		--
--		--
--		--
--		--
--		--
--		--
--		--
--		--
--		--
--		--
--		--
--		--
--		--
--		--
--		--
--		--
--		--
--		--
--		--
--		--
--		--
--		--
--		--
--		--
--		--
--		--
--		--
--		--
--		--
--		--
--		--
--		--
--		--
--		--
--		--
--		--
--		--
--		--
--		--
--		--
--		--
--		--
--		--
--		--
--		--
--		--
--		--
--		--
--		--
--		--
--		--
--		--
--		--
--		--
--		--
--		--
--		--
--		--
--		--
--		--
--		--
--		--
--		--
--		--
--		--
--		--
--		--
--		--
--		--
--		--
--		--
--		--
--		--
--		--
--		--
--		--
--		--
--		--
--		--
--		--
--		--
--		--
--		--
--		--
--		--
--		--
--		--
--		--
--		--
--		--
--		--
--		--
--		--
--		--
--		--
--		--
--		--
--		--
--		--
--		--
--		--
--		--
--		--
--		--
--		--
--		--
--		--
--		--
--		--
--		--
--		--
--		--
--		--
--		--
--		--
--		--
--		--
--		--
--		--
--		--
--		--
--		--
--		--
--		--
--		--
--		--
--		--
--		--
--		--
--		--
--		--
--		--
--		--
--		--
--		--
--		--
--		--
--		--
--		--
--		--
--		--
--		--
--		--
--		--
--		--
--		--
--		--
--		--
--		--
--		--
--		--
--		--
--		--
--		--
--		--
--		--
--		--
--		--
--		--
--		--
--		--
--		--
--		--
--		--
--		--
--		--
--		--
--		--
--		--
--		--
--		--
--		--
--		--
--		--
--		--
--		--
--		--
--		--
--		--
--		--
--		--
--		--
--		--
--		--
--		--
--		--
--		--
--		--
--		--
--		--
--		--
--		--
--		--
--		--
--		--
--		--
--		--
--		--
--		--
--		--
--		--
--		--
--		--
--		--
--		--
--		--
--		--
--		--
--		--
--		--
--		--
--		--
--		--
--		--
--		--
--		--
--		--
--		--
--		--
--		--
--		--
--		--
--		--
--		--
--		--
--		--
--		--
--		--
--		--
--		--
--		--
--		--
--		--
--		--
--		--
--		--
--		--
--		--
--		--
--		--
--		--
--		--
--		--
--		--
--		--
--		--
--		--
--		--
--		--
--		--
--		--
--		--
--		--
--		--
--		--
--		--
--		--
--		--
--		--
--		--
--		--
--		--
--		--
--		--
--		--
--		--
--		--
--		--
--		--
--		--
--		--
--		--
--		--
--		--
--		--
--		--
--		--
--		--
--		--
--		--
--		--
--		--
--		--
--		--
--		--
--		--
--		--
--		--
--		--
--		--
--		--
--		--
--		--
--		--
--		--
--		--
--		--
--		--
--		--
--		--
--		--
--		--
--		--
--		--
--		--
--		--
--		--
--		--
--		--
--		--
--		--
--		--
--		--
--		--
--		--
--		--
--		--
--		--
--		--
--		--
--		--
--		--
--		--
--		--
--		--
--		--
--		--
--		--
--		--
--		--
--		--
--		--
--		--
--		--
--		--
--		--
--		--
--		--
--		--
--		--
--		--
--		--
--		--
--		--
--		--
--		--
--		--
--		--
--		--
--		--
--		--
--		--
--		--
--		--
--		--
--		--
--		--
--		--
--		--
--		--
--		--
--		--
--		--
--		--
--		--
--		--
--		--
--		--
--		--
--		--
--		--
--		--
--		--
--		--
--		--
--		--
--		--
--		--
--		--
--		--
--		--
--		--
--		--
--		--
--		--
--		--
--		--
--		--
--		--
--		--
--		--
--		--
--		--
--		--
--		--
--		--
--		--
--		--
--		--
--		--
--		--
--		--
--		--
--		--
--		--
--		--
--		--
--		--
--		--
--		--
--		--
--		--
--		--
--		--
--		--
--		--
--		--
--		--
--		--
--		--
--		--
--		--
--		--
--		--
--		--
--		--
--		--
--		--
--		--
--		--
--		--
--		--
--		--
--		--
--		--
--		--
--		--
--		--
--		--
--		--
--		--
--		--
--		--
--		--
--		--
--		--
--		--
--		--
--		--
--		--
--		--
--		--
--		--
--		--
--		--
--		--
--		--
--		--
--		--
--		--
--		--
--		--
--		--
--		--
--		--
--		--
--		--
--		--
--		--
--		--
--		--
--		--
--		--
--		--
--		--
--		--
--		--
--		--
--		--
--		--
--		--
--		--
--		--
--		--
--		--
--		--
--		--
--		--
--		--
--		--
--		--
--		--
--		--
--		--
--		--
--		--
--		--
--		--
--		--
--		--
--		--
--		--
--		--
--		--
--		--
--		--
--		--
--		--
--		--
--		--
--		--
--		--
--		--
--		--
--		--
--		--
--		--
--		--
--		--
--		--
--		--
--		--
--		--
--		--
[truncated: 42,452 more rows]

## Sheet: Fig.3d
Hydrogen Uptake/mmol∙g	Number of hydrogen molecules on site 1/Unit cell	Number of hydrogen molecules on site 2/Unit cell
0	4.2	0
0	2.74	0
0	2.72	0
0	2.29	0
0	2.66	0
0.55327	2.77	0
0.59637	2.68	0
0.60853	3.11	0
0.61433	6.85	0
0.61737	6.4	0
0.61958	6.19	0
0.6199	5.87	0
0.6199	6.44	0
0.6199	6.31	0
1.00085	6.43	0
1.20087	6.7	0
1.22352	9.33	0
1.23236	10.14	0
1.23651	9.86	0
1.23927	10.12	0
1.24093	10.44	0
1.24047	10.17	0
1.24047	10.65	0
1.24047	11.12	0
1.77424	12.69	0
1.83391	12.4	0
1.84828	13.84	0
1.85436	13.76	0
1.85795	14.31	0
1.86016	14.14	0
1.86066	13.42	0
1.86066	14.52	0
1.86066	15.31	0
2.00201	16.61	0
2.43355	15.97	0
2.46173	17.74	0
2.4714	18.59	0
2.4761	18.95	0
2.47886	18.3	0
2.48052	17.35	0
2.4805	19.08	0
2.4805	20.38	0
2.4805	21.43	0
2.98647	20.18	0
3.07018	21.09	0
3.08704	22.83	0
3.09395	22.34	0
3.09726	21.6	0
3.09975	21.99	0
3.10113	23.55	0
3.10059	24.56	0
3.10059	24.65	0
3.10059	25.35	0
3.66336	24.13	0
3.69956	24.76	0
3.71061	23.77	0
3.71558	24.43	0
3.71862	26.55	0
3.72056	27.76	0
3.72064	28.23	0
3.72064	28.27	0
3.72064	28.2	0
4.18589	27.43	0
4.30609	26.32	0
4.32544	27.05	0
4.33317	28.09	0
4.33704	30.03	0
4.33898	28.75	0
4.34091	29.89	0
4.34046	29.31	0
4.34046	31.66	0
4.34046	30.4	0
4.8955	30.68	0
4.9375	30.83	0
4.94939	31.72	0
4.95491	32.92	0
4.95795	31.96	0
4.95989	32.4	0
4.96023	32.21	0
4.96023	33.43	0
4.96023	33.3	0
5.35466	31.67	0
5.54118	31.99	0
5.56384	33.93	0
5.57214	34.85	0
5.57656	32.81	0
5.57877	34.18	0
5.5807	33.85	0
5.58025	34.61	0
5.58025	34.32	0
5.58025	34.75	0
6.11821	34.92	0
6.17431	34.95	0
6.18813	34.35	0
6.19421	33.96	0
6.19752	34.74	0
6.19946	34.41	0
6.19992	34.81	0
6.19992	35.3	0
6.19992	34.99	0
6.43689	36.64	0
6.77541	35.83	0
6.80249	34.41	0
6.81134	34.43	0
6.81604	35.76	0
6.81852	36.72	0
6.82018	32.89	0
6.82001	34.71	0
6.82001	35.32	0.61
6.82001	36.72	0
7.33716	35.83	0
7.4115	36.29	0
7.42726	35.97	0
7.43389	36.96	0
7.43721	36.1	0
7.43942	35.57	0
7.4408	35.38	0.25
7.43996	36.31	0
7.43996	36.1	0
7.43996	35.91	0.41
8.00534	36.74	0
8.04016	35.28	0.85
8.05094	36.13	0.03
8.05564	36.82	0
8.05868	34.34	0.28
8.06006	36.39	0
8.06033	36.13	0.26
8.06033	35.33	0
8.06033	37.69	1.22
8.51636	34.75	0.66
8.64571	36.46	0.59
8.66561	35.85	2.18
8.67335	35.91	1.11
8.67722	36.49	1.11
8.67915	36.07	0
8.68053	36.58	1.13
8.68032	35.94	0.25
8.68032	36.82	0.26
8.68032	36.96	0.66
9.22896	36.24	2.59
9.27705	34.74	2.88
9.28977	35.66	1.14
9.29502	36.62	1.36
9.29834	36.11	0.52
9.3	36.9	0.22
9.30041	37.03	0.15
9.30041	34.8	2.26
9.30041	36.58	1.86
9.61374	35.55	1.91
9.87769	34.59	1.36
9.9034	37.22	1.81
9.91252	36.35	1.14
9.91639	35.56	2.46
9.91888	36.96	1.75
9.92026	36.43	0.85
9.92004	36.13	2.43
9.92004	36.02	3.19
9.92004	36.11	1.75
10.4385	36.95	3.45
10.5118	36.4	1.47
10.5275	35.66	1.47
10.5339	36.11	2.06
10.5372	35.68	2.57
10.5392	36.33	2.57
10.5403	37.2	2.28
10.5397	36.82	3.26
10.5397	36.37	2.86
10.5397	35.72	4.65
11.1064	36.6	2.36
11.1401	35.84	4.77
11.1503	36.44	2.6
11.1553	37.74	4.01
11.1578	37.52	4.37
11.1592	37.17	5.54
11.1592	36.03	6.37
11.1592	36.81	5.99
11.1592	36.17	4.56
11.6272	36.15	5.89
11.7452	36.32	4.17
11.7648	35.87	6.71
11.7723	36.93	9.91
11.7756	37.54	8.89
11.7778	36.89	9.79
11.7789	36.14	10.25
11.7787	35.63	10.61
11.7787	37.22	9.02
11.7787	36.91	10.21
12.3274	37.79	9.75
12.3752	35.9	11.64
12.3877	35.52	13.85
12.3932	36.51	12.87
12.3959	35.76	12.79
12.3976	36.95	14.52
12.3979	35.99	14.4
12.3979	35.86	13.08
12.3979	35.75	14.04
12.8483	36.14	14.3
13.2253	35.42	15.99
13.2563	34.68	16.46
13.2662	34.9	15.44
13.2707	36.01	16.06
13.2726	36.59	15.67
13.2734	35.78	16.49
13.2733	35.85	15.89
13.2733	36.57	16.64
13.2733	35.52	17.34
14.0042	37.06	15.8
14.1037	35.88	16.98
14.1234	36.07	15.93
14.1292	35.59	16.93
14.1319	35.19	15.91
14.1322	35.71	18.23
14.1319	36.99	15.1
14.1322	35.11	16.59
14.1322	36.01	16
14.1322	37.23	18.34
14.8826	36.08	16.59
14.934	35.32	16.52
14.9467	36.15	16.54
14.9486	35.63	15.97
14.9511	36.67	17
14.9497	36.01	16.79
14.9502	35.79	18.94
14.9502	35.71	17.42
14.9502	36.36	18.57
15.4447	36.18	17.19
15.5845	36.07	16.71
15.6219	35.36	17.73
15.6326	36.38	16.88
15.6362	36.27	16.62
15.6332	35.87	16.79
15.6312	35.41	17.53
15.6324	35.76	16.89
15.6324	36.41	17.74
15.6324	34.4	15.88
15.9163	36.05	15.38
15.9564	35.48	18.49
15.9716	37.15	17.88
15.9702	36.05	16.45
15.973	35.35	17.38
15.9672	33.96	15.41
15.9639	36.08	17.38
15.9639	36.25	17.15
15.9639	37.42	15.18
15.9639	36.53	17.04
16.0482	35.75	16.69
16.0634	35.89	17.95
16.0631	36.48	18
16.0683	35.08	17.21
16.0706	37.28	19.01
16.071	36.48	16.94
16.0714	36.87	18.5
16.0714	36.88	17.8
16.0714	36.98	17.3
16.0915	35.28	17.74
16.0959	36.3	17.58
16.0941	35.88	17.42
16.1034	36.39	16.11
16.1023	35.51	17.9
16.097	35.29	16.63
16.0958	37.12	17.68
16.0964	37.2	18.65
16.0964	35.59	17.15
16.0964	36.23	15.12
16.1139	37.48	17.72
16.1151	36.05	16.65
16.1162	36.53	17.25
16.1157	36.37	16.49
16.1109	35.99	18.44
16.1123	35.85	17.48
16.1065	34.87	16.63
16.1136	35.6	16.44
16.1075	34.99	17.69
16.107	36.87	18.53
16.1067	35.9	16.18
16.1144	35.83	17.21
16.1125	35.66	18.69
16.1145	36.63	14.87
16.1181	36.51	12.98
16.1139	35.25	11.05
16.1156	34.93	2.06
16.1162	29.38	0
16.1162	21.45	0
16.1162	7	0
16.1205	4.85	0
16.1202	5.83	0
16.1214	5.39	0
16.1211	4.57	0
16.1219	5.56	0
16.1219	5.25	0
16.1194	5.22	0
16.1224	5.62	0
16.1266	5.9	0
16.1256	5.7	0
16.1256	5.91	0
16.1256	5.3	0
16.1278	5.49	0
16.1247	4.86	0
16.123	5.77	0
16.1302	5.74	0
16.1241
16.1224
16.1283
16.1255
16.1255
16.1255
16.1307
16.1312
16.1271
16.1254
16.1292
16.1356
16.1374
16.1364
16.1323
16.1338
16.107
16.1108
16.108
--
--
--
--
--
--
--
--
--
--
--
--
--
--
--
--
--
--
--
--
--
--
--
--
--
--
--
--
--
--
--
--
--
--
--
--
--
--
--
--
--
--
--
--
--
--
--
--
--
--
--
--
--
--
--
--
--
--
--
--
--
--
--
--
--
--
--
--
--
--
--
--
--
--
--
--
--
--
--
--
--
--
--
--
--
--
--
--
--
--
--
--
--
--
--
--
--
--
--
--
--
--
--
--
--
--
--
--
--
--
--
--
--
--
--
--
--
--
--
--
--
--
--
--
--
--
--
--
--
--
--
--
--
--
--
--
--
--
--
--
--
--
--
--
--
--
--
--
--
--
--
--
--
--
--
--
--
--
--
--
--
--
--
--
--
--
--
--
--
--
--
--
--
--
--
--
--
--
--
--
--
--
--
--
--
--
--
--
--
--
--
--
--
--
--
--
--
--
--
--
--
--
--
--
--
--
--
--
--
--
--
--
--
--
--
--
--
--
--
--
--
--
--
--
--
--
--
--
--
--
--
--
--
--
--
--
--
--
--
--
--
--
--
--
--
--
--
--
--
--
--
--
--
--
--
--
--
--
--
--
--
--
--
--
--
--
--
--
--
--
--
--
--
--
--
--
--
--
--
--
--
--
--
--
--
--
--
--
--
--
--
--
--
--
--
--
--
--
--
--
--
--
--
--
--
--
--
--
--
--
--
--
--
--
--
--
--
--
--
--
--
--
--
--
--
--
--
--
--
--
--
--
--
--
--
--
--
--
--
--
--
--
--
--
--
--
--
--
--
--
--
--
--
--
--
--
--
--
--
--
--
--
--
--
--
--
--
--
--
--
--
--
--
--
--
--
--
--
--
--
--
--
--
--
--
--
--
--
--
--
--
--
--
--
--
--
--
--
--
--
--
--
--
--
--
--
--
--
--
--
--
--
--
--
--
--
--
--
--
--
--
--
--
--
--
--
--
--
--
--
--
--
--
--
--
--
--
--
--
--
--
--
--
--
--
--
--
--
--
--
--
--
--
--
--
--
--
--
--
--
--
--
--
--
--
--
--
--
--
--
--
--
--
--
--
--
--
--
--
--
--
--
--
--
--
--
--
--
--
--
--
--
--
--
--
--
--
--
--
--
--
--
--
--
--
--
--
--
--
--
--
--
--
--
--
--
--
--
--
--
--
--
--
--
--
--
--
--
--
--
--
--
--
--
--
--
--
--
--
--
--
--
--
--
--
--
--
--
--
--
--
--
--
--
--
--
--
--
--
--
--
--
--
--
--
--
--
--
--
--
--
--
--
--
--
--
--
--
--
--
--
--
--
--
--
--
--
--
--
--
--
--
--
--
--
--
--
--
--
--
--
--
--
--
--
--
--
--
--
--
--
--
--
--
--
--
--
--
--
--
--
--
--
--
--
--
--
--
--
--
--
--
--
--
--
--
--
--
--
--
--
--
--
--
--
--
--
--
--
--
--
--
--
--
--
--
--
--
--
--
--
--
--
--
--
--
--
--
--
--
--
--
--
--
--
--
--
--
--
--
--
--
--
--
--
--
--
--
--
--
--
--
--
--
--
--
--
--
--
--
--
--
--
--
--
--
--
--
--
--
--
--
--
--
--
--
--
--
--
--
--
--
--
--
--
--
--
--
--
--
--
--
--
--
--
--
--
--
--
--
--
--
--
--
--
--
--
--
--
--
--
--
--
--
--
--
--
--
--
--
--
--
--
--
--
--
--
--
--
--
--
--
--
--
--
--
--
--
--
--
--
--
--
--
--
--
--
--
--
--
--
--
--
--
--
--
--
--
--
--
--
--
--
--
--
--
--
--
--
--
--
--
--
--
--
--
--
--
--
--
--
--
--
--
--
--
--
--
--
--
--
--
--
--
--
--
--
--
--
--
--
--
--
--
--
--
--
--
--
--
--
--
--
--
--
--
--
--
--
--
--
--
--
--
--
--
--
--
--
--
--
--
--
--
--
--
--
--
--
--
--
--
--
--
--
--
--
--
--
--
--
--
--
--
--
--
--
--
--
--
--
--
--
--
--
--
--
--
--
--
--
--
--
--
--
--
--
--
--
--
--
--
--
--
--
--
--
--
--
--
--
--
--
--
--
--
--
--
--
--
--
--
--
--
--
--
--
--
--
--
--
--
--
--
--
--
--
--
--
--
--
--
--
--
--
--
--
--
--
--
--
--
--
--
--
--
--
--
--
--
--
--
--
--
--
--
--
--
--
--
--
--
--
--
--
--
--
--
--
--
--
--
--
--
--
--
--
--
--
--
--
--
--
--
--
--
--
--
--
--
--
--
--
--
--
--
--
--
--
--
--
--
--
--
--
--
--
--
--
--
--
--
--
--
--
--
--
--
--
--
--
--
--
--
--
--
--
--
--
--
--
--
--
--
--
--
--
--
--
--
--
--
--
--
--
--
--
--
--
--
--
--
--
--
--
--
--
--
--
--
--
--
--
--
--
--
--
--
--
--
--
--
--
--
--
--
--
--
--
--
--
--
--
--
--
--
--
--
--
--
--
--
--
--
--
--
--
--
--
--
--
--
--
--
--
--
--
--
--
--
--
--
--
--
--
--
--
--
--
--
--
--
--
--
--
--
--
--
--
--
--
--
--
--
--
--
--
--
--
--
--
--
--
--
--
--
--
--
--
--
--
--
--
--
--
--
--
--
--
--
--
--
--
--
--
--
--
--
--
--
--
--
--
--
--
--
--
--
--
--
--
--
--
--
--
--
--
--
--
--
--
--
--
--
--
--
--
--
--
--
--
--
--
--
--
--
--
--
--
--
--
--
--
--
--
--
--
--
--
--
--
--
--
--
--
--
--
--
--
--
--
--
--
--
--
--
--
--
--
--
--
--
--
--
--
--
--
--
--
--
--
--
--
--
--
--
--
--
--
--
--
--
--
--
--
--
--
--
--
--
--
--
--
--
--
--
--
--
--
--
--
--
--
--
--
--
--
--
--
--
--
--
--
--
--
--
--
--
--
--
--
--
--
--
--
--
--
--
--
--
--
--
--
--
--
--
--
--
--
--
--
--
--
--
--
--
--
--
--
--
--
--
--
--
--
--
--
--
--
--
--
--
--
--
--
--
--
--
--
--
--
--
--
--
--
--
--
--
--
--
--
--
--
--
--
--
--
--
--
--
--
--
--
--
--
--
--
--
--
--
--
--
--
--
--
--
--
--
--
--
--
--
--
--
--
--
--
--
--
--
--
--
--
--
--
--
--
--
--
--
--
--
--
--
--
--
--
--
--
--
--
--
--
--
--
--
--
--
--
--
--
--
--
--
--
--
--
--
--
--
--
--
--
--
--
--
--
--
--
--
--
--
--
--
--
--
--
--
--
--
--
--
--
--
--
--
--
--
--
--
--
--
--
--
--
--
--
--
--
--
--
--
--
--
--
--
--
--
--
--
--
--
--
--
--
--
--
--
--
--
--
--
--
--
--
--
--
--
--
--
--
--
--
--
--
--
--
--
--
--
--
--
--
--
--
--
--
--
--
--
--
--
--
--
--
--
--
--
--
--
--
--
--
--
--
--
--
--
--
--
--
--
--
--
--
--
--
--
--
--
--
--
--
--
--
--
--
--
--
--
--
--
--
--
--
--
--
--
--
--
--
--
--
--
--
--
--
--
--
--
--
--
--
--
--
--
--
--
--
--
--
--
--
--
--
--
--
--
--
--
--
--
--
--
--
--
--
--
--
--
--
--
--
--
--
--
--
--
--
--
--
--
--
--
--
--
--
--
--
--
--
--
--
--
--
--
--
--
--
--
[truncated: 15,573 more rows]

## Sheet: Fig.3e
Deuterium Uptake/mmol∙g	Number of deuterium molecules on site 1/Unit cell	Number of deuterium molecules on site 2/Unit cell
0	0	1.6
0.048	0	1.45
0.096	0.07	2.41
0.144	0.39	1.34
0.192	0.94	1.22
0.24	2.2	1.59
0.288	2.69	1.55
0.336	3.1	1.15
0.384	2.88	1.54
0.432	2.15	0.86
0.48	2.61	1.74
0.528	2.56	1.72
0.576	2.59	1.66
0.624	3.33	1.31
0.672	4.48	1.18
0.72	4.16	2.25
0.768	4.52	1.9
0.816	4.49	1.78
0.864	5.2	2.61
0.912	4.47	2.32
0.96	4.99	1.77
1.008	5.17	2.17
1.056	5.31	2
1.104	7.22	2.17
1.152	7.25	2.43
1.2	7.47	2.2
1.248	7.62	2.36
1.296	8.41	2.49
1.344	7.96	2.02
1.392	7.67	2.32
1.44	7.91	1.89
1.488	8.15	2.37
1.536	9.97	1.92
1.584	10.44	1.99
1.632	9.97	2.51
1.68	10.77	1.97
1.728	9.84	2.74
1.776	10.64	2.3
1.824	11.25	2.12
1.872	11.15	2.02
1.92	10.89	2.45
1.968	12.4	2.37
2.016	12.56	3.04
2.064	12.91	2.6
2.112	13.2	2.66
2.16	12.77	2.2
2.208	13.28	2.56
2.256	13.36	2.28
2.304	13.09	2.46
2.352	13.13	2.97
2.4	14.58	2.85
2.448	15.15	2.78
2.496	15.71	2.71
2.544	16.34	1.63
2.592	15.79	2.5
2.64	15.9	2.66
2.688	15.7	2.84
2.736	16.13	3.3
2.784	15.83	3.22
2.832	17.05	2.64
2.88	17.36	3.69
2.928	18.71	2.67
2.976	17.9	2.76
3.024	18.77	3.04
3.072	18.33	2.92
3.12	18.87	3.12
3.168	18.89	3.27
3.216	18.83	2.67
3.264	19.52	2.98
3.312	19.81	3.67
3.36	20.36	3.05
3.408	20.3	3.36
3.456	20.87	2.92
3.504	20.48	3.09
3.552	20.32	3.33
3.6	20.72	3.68
3.648	20.36	3.83
3.696	21.79	3.56
3.744	21.88	4.08
3.792	22.36	4.15
3.84	22.46	3.67
3.888	22.77	3.95
3.936	22.37	3.88
3.984	22.8	3.36
4.032	22.94	3.42
4.08	23.08	3.42
4.128	23.66	5.14
4.176	23.93	4.31
4.224	23.99	4.56
4.272	24.36	4.56
4.32	24.51	3.94
4.368	24.44	3.76
4.416	25.11	4.28
4.464	25	4.19
4.512	24.7	4.09
4.56	25.2	4.9
4.608	25.59	4.65
4.656	26.28	4.61
4.704	26.29	4.69
4.752	26.42	4.29
4.8	26.38	4.62
4.848	26.23	4.88
4.896	26.24	4.75
4.944	26.17	5.24
4.992	26.91	4.84
5.04	27.07	5.8
5.088	27.06	5.15
5.136	27.58	5.48
5.184	27.47	5.34
5.232	27.36	5.4
5.28	27.7	5.23
5.328	27.48	5.94
5.376	28.04	5.42
5.424	27.94	6.61
5.472	27.97	6.43
5.52	28.54	5.35
5.568	28.86	6.26
5.616	28.61	6.71
5.664	28.92	6.42
5.712	28.98	6.78
5.76	28.86	6.18
5.808	28.63	5.66
5.856	28.81	6.89
5.904	29.38	7.11
5.952	29.76	6.14
6	29.46	6.81
6.048	29.67	6.63
6.096	29.44	6.6
6.144	29.6	7.32
6.192	30.09	6.97
6.24	29.85	6.19
6.288	29.92	7.51
6.336	30.13	7.59
6.384	30.2	7.24
6.432	30.61	7.81
6.48	30.6	6.85
6.528	30.57	7.15
6.576	30.55	6.08
6.624	30.67	6.69
6.672	30.39	7
6.72	30.77	7.95
6.768	30.9	7.78
6.816	30.89	7.9
6.864	31.04	8.18
6.912	30.98	8.02
6.96	31.26	8.09
7.008	31.02	7.16
7.056	31.21	7.4
7.104	30.77	8.09
7.152	31.45	7.8
7.2	30.91	8.98
7.248	31.65	8.97
7.296	31.77	8.08
7.344	31.26	8.14
7.392	31.76	7.69
7.44	31.52	7.5
7.488	31.49	8.44
7.536	31.36	7.98
7.584	31.45	8.82
7.632	31.14	9.43
7.68	31.47	9.09
7.728	31.67	8.49
7.776	31.59	8.64
7.824	32.19	8.45
7.872	32	8.76
7.92	31.72	6.87
7.968	32.09	8.5
8.016	31.45	9.31
8.064	31.64	9.75
8.112	32	9.34
8.16	32.16	8.54
8.208	32.18	9.2
8.256	32.03	8.42
8.304	31.69	8.89
8.352	31.63	8.79
8.4	31.77	8.55
8.448	31.84	8.87
8.496	31.98	10.22
8.544	31.96	9.85
8.592	31.77	9.36
8.64	31.65	9.48
8.688	31.94	8.73
8.736	31.86	8.57
8.784	31.39	8.97
8.832	31.6	8.98
8.88	31.93	9.44
8.928	32.06	11.32
8.976	32.37	11.17
9.024	31.96	11.43
9.072	32.23	11.7
9.12	31.54	10.59
9.168	32.33	9.85
9.216	32.47	9.75
9.264	32.09	10.85
9.312	31.64	9.77
9.36	32.41	13.08
9.408	31.95	13.02
9.456	32.03	11.84
9.504	31.87	12.42
9.552	32.33	12.22
9.6	32.24	12.78
9.648	32.31	11.71
9.696	32.64	12.08
9.744	31.53	12.33
9.792	31.97	15.69
9.84	31.89	15.81
9.888	32.02	15.77
9.936	32.37	15.9
9.984	31.99	16.3
10.032	31.86	16.44
10.08	32.26	16.57
10.128	32	16.6
10.176	32.53	15.1
10.224	32.05	18.17
10.272	32.24	20.21
10.32	32.54	20.84
10.368	32.01	20.46
10.416	31.89	20.26
10.464	32.1	20.85
10.512	31.97	21.68
10.56	31.99	20.3
10.608	31.97	20.72
10.656	32.16	21.09
10.704	31.71	24.18
10.752	32.67	23.35
10.8	31.9	23.82
10.848	31.7	23.53
10.896	32.38	23.31
10.944	32.34	22.93
10.992	32.18	23.06
11.04	31.82	23.57
11.088	32.39	23.29
11.136	32.57	23.15
11.184	32.33	24.35
11.232	32.13	23.97
11.28	32.4	23.79
11.328	32.03	24.15
11.376	32.39	24.01
11.424	31.72	24.47
11.472	32.13	24.67
11.52	32.1	24.4
11.568	31.86	24.74
11.616	32	24.75
11.664	31.94	24.6
11.712	32.11	24.28
11.76	32.01	23.79
11.808	32.05	24.24
11.856	31.93	24.7
11.904	32.01	24.44
11.952	31.45	24.62
12	31.97	25.09
12.048	31.99	24.42
12.096	32.01	24.26
12.144	32.18	24.48
12.192	31.94	25.06
12.24	32.34	24.53
12.288	31.85	25.4
12.336	31.98	24.79
12.384	31.83	24.02
12.432	32.02	24.22
12.48	31.85	24.95
12.528	32.06	24.6
12.576	31.85	24.8
12.624	32.47	24.23
12.672	31.99	24.82
12.72	32.07	24.74
12.768	32.19	24.93
12.816	32.09	24.86
12.864	32.18	24.63
12.912	31.84	25.26
12.96	32.22	24.9
13.008	31.75	24.37
13.056	32.03	25.4
13.104	32.13	24.13
13.152	31.8	25.14
13.2	32.25	24.13
13.248	31.86	25.05
13.296	31.84	24.18
13.344	32.14	24.54
13.392	32.1	24.84
13.44	31.85	24.97
13.488	32.29	25.11
13.536	32.33	24.75
13.584	32.28	24.43
13.632	32.04	24.6
13.68	32.26	25.22
13.728	32.11	25.37
13.776	32.16	23.76
13.824	31.76	24.9
13.872	31.86	24.83
13.92	31.89	24.41
13.968	32.4	24.6
14.016	32.68	24.65
14.064	31.96	23.75
14.112	31.96	24.38
14.16	32.46	24.69
14.208	32.05	25.05
14.256	31.66	25.32
14.304	32.35	24.77
14.352	31.98	24.42
14.4	32.11	24.2
14.448	31.88	24.08
14.496	32.45	24.39
14.544	31.77	24.53
14.592	31.97	24.48
14.64	32.33	24.02
14.688	31.99	24.99
14.736	32.33	23.95
14.784	31.72	25.42
14.832	32.26	24.46
14.88	32.2	24.96
14.928	32.06	25
14.976	31.96	24.3
15.024	32.14	24.58
15.072	32.01	24.22
15.12	32.04	25.22
15.168	31.98	24.05
15.216	32.33	24.98
15.264	31.84	24.82
15.312	31.94	24.64
15.36	31.95	25.23
15.408	32.07	25.1
15.456	32.07	24.96
15.504	32.17	24.78
15.552	32.26	25.07
15.6	32.07	24.61
15.648	31.77	24.88
15.696	32.38	24.63
15.744	32.69	23.92
15.792	32.24	25.02
15.84	32.03	25.06
15.888	31.76	25.19
15.936	32.01	24.27
15.984	32.1	24.55
16.032	32.18	24.57
16.08	32.44	24.74
16.128	32.37	24.75
16.176	32.14	24.27
16.224	31.77	24.44
16.272	32.22	25.1
16.32	31.92	25.33
16.368	31.91	24.65
16.416	31.85	24.4
16.464	32.17	24.53
16.512	31.79	24.64
16.56	31.92	25.07
16.608	31.92	24.61
16.656	32.12	24.44
16.704	32.26	24.79
16.752	32.43	24.65
16.8	31.95	25.16
16.848	32.54	24.03
16.896	32.68	24.44
16.944	31.77	24.32
16.992	31.64	24.3
17.04	31.58	24.36
17.088	31.95	24.93
17.136	32.35	24.42
17.184	32.23	24.2
17.232	31.86	24.88
17.28	31.88	23.88
17.328	32.08	23.96
17.376	32.31	23.63
17.424	31.82	24.22
17.472	32.05	23.91
17.52	31.88	24.11
17.568	31.79	24.02
17.616	31.83	23.51
17.664	32.34	23.74
17.712	31.96	24.37
17.76	32.27	23.43
17.808	32.1	23.95
17.856	31.86	24
17.904	32.32	23.66
17.952	31.87	23.97
18	31.88	24.28
18.048	31.86	22.6
18.096	31.97	22.4
18.144	32.02	20.63
18.192	31.85	20.6

## Sheet: Fig.3f
Hydrogen Uptake/mmol∙g	Unit Cell Volume/Å3	Deuterium Uptake/mmol∙g	Unit Cell Volume/Å3
0	5909.64	0	5907.55
0	5910.46	0.048	5907.44
0	5910.7	0.096	5907.4
0	5911.28	0.144	5907.61
0	5911.1	0.192	5907.94
0.55327	5911.75	0.24	5907.47
0.59637	5912.22	0.288	5908.24
0.60853	5912.61	0.336	5908.01
0.61433	5914.47	0.384	5908.29
0.61737	5914.95	0.432	5909.05
0.61958	5915.45	0.48	5910.62
0.6199	5915.36	0.528	5911.1
0.6199	5915.69	0.576	5911.05
0.6199	5916.66	0.624	5911.64
1.00085	5915.97	0.672	5911.25
1.20087	5916.76	0.72	5911.17
1.22352	5918.86	0.768	5911.74
1.23236	5919.24	0.816	5911.5
1.23651	5919.9	0.864	5911.93
1.23927	5919.41	0.912	5912.07
1.24093	5920.42	0.96	5911.41
1.24047	5920.51	1.008	5911.65
1.24047	5920.72	1.056	5913.52
1.24047	5921.25	1.104	5914.7
1.77424	5923.07	1.152	5916.04
1.83391	5922.31	1.2	5916.01
1.84828	5923.78	1.248	5916.19
1.85436	5923.79	1.296	5915.59
1.85795	5923.91	1.344	5916.21
1.86016	5923.43	1.392	5915.99
1.86066	5923.85	1.44	5916.8
1.86066	5924.24	1.488	5916.25
1.86066	5927.29	1.536	5916.7
2.00201	5927.89	1.584	5916.17
2.43355	5926.94	1.632	5916.13
2.46173	5927.4	1.68	5916.16
2.4714	5928.25	1.728	5918.36
2.4761	5927.68	1.776	5919.62
2.47886	5927.91	1.824	5921
2.48052	5928.28	1.872	5920.54
2.4805	5929.52	1.92	5920.77
2.4805	5930.79	1.968	5920.81
2.4805	5930.98	2.016	5921.58
2.98647	5931.06	2.064	5921.12
3.07018	5931.44	2.112	5921.43
3.08704	5932.4	2.16	5921.28
3.09395	5931.74	2.208	5922.02
3.09726	5931.69	2.256	5921.81
3.09975	5933.06	2.304	5921.57
3.10113	5935.06	2.352	5921.83
3.10059	5935.14	2.4	5924.48
3.10059	5936.09	2.448	5925.28
3.10059	5935.55	2.496	5925.54
3.66336	5935.75	2.544	5925.98
3.69956	5934.44	2.592	5925.93
3.71061	5935.5	2.64	5926.34
3.71558	5936.73	2.688	5927.05
3.71862	5940.09	2.736	5925.99
3.72056	5938.54	2.784	5926.32
3.72064	5938.71	2.832	5926.73
3.72064	5938.99	2.88	5927.26
3.72064	5940.09	2.928	5926.75
4.18589	5938.27	2.976	5926.34
4.30609	5938.85	3.024	5928.08
4.32544	5939.35	3.072	5929.56
4.33317	5944.57	3.12	5930.99
4.33704	5942.9	3.168	5930.53
4.33898	5944.25	3.216	5930.84
4.34091	5943.6	3.264	5931.74
4.34046	5942.43	3.312	5931.5
4.34046	5942.23	3.36	5931.9
4.34046	5942.39	3.408	5931.99
4.8955	5943.21	3.456	5932.43
4.9375	5946.34	3.504	5932.11
4.94939	5947.54	3.552	5932.56
4.95491	5947.31	3.6	5932.41
4.95795	5947.79	3.648	5933.21
4.95989	5947.02	3.696	5934.21
4.96023	5946.59	3.744	5935.48
4.96023	5947.61	3.792	5936.52
4.96023	5946.32	3.84	5936.81
5.35466	5950.91	3.888	5937.08
5.54118	5952.55	3.936	5937.6
5.56384	5952.83	3.984	5937.5
5.57214	5951.85	4.032	5938.23
5.57656	5951.36	4.08	5937.56
5.57877	5951.15	4.128	5938.6
5.5807	5950.59	4.176	5938.8
5.58025	5949.96	4.224	5938.56
5.58025	5953.11	4.272	5938.55
5.58025	5957.51	4.32	5939.55
6.11821	5957.34	4.368	5941.16
6.17431	5955.75	4.416	5941.52
6.18813	5956.31	4.464	5941.47
6.19421	5955.77	4.512	5942.54
6.19752	5955.28	4.56	5943.09
6.19946	5954.37	4.608	5943.1
6.19992	5955.84	4.656	5943.88
6.19992	5962.82	4.704	5944.29
6.19992	5962.25	4.752	5944.23
6.43689	5960.56	4.8	5943.62
6.77541	5961.24	4.848	5943.79
6.80249	5960.83	4.896	5944.52
6.81134	5960.27	4.944	5945.29
6.81604	5960.23	4.992	5946.87
6.81852	5958.84	5.04	5946.84
6.82018	5967.57	5.088	5947.2
6.82001	5966.44	5.136	5948
6.82001	5967.26	5.184	5948.35
6.82001	5966.28	5.232	5948.91
7.33716	5966.12	5.28	5949.34
7.4115	5965.26	5.328	5949.97
7.42726	5964.79	5.376	5949.62
7.43389	5962.8	5.424	5949.45
7.43721	5969.69	5.472	5949.6
7.43942	5970.85	5.52	5950.66
7.4408	5972.36	5.568	5948.93
7.43996	5971.34	5.616	5951.77
7.43996	5970.78	5.664	5953.24
7.43996	5970.6	5.712	5953.4
8.00534	5969.85	5.76	5953.66
8.04016	5969.12	5.808	5954.23
8.05094	5971.62	5.856	5954.6
8.05564	5974.79	5.904	5955.01
8.05868	5973.7	5.952	5955.2
8.06006	5974.79	6	5955.32
8.06033	5974.6	6.048	5955.44
8.06033	5974.62	6.096	5955.79
8.06033	5973.81	6.144	5956.41
8.51636	5973.85	6.192	5956.06
8.64571	5973.97	6.24	5956.31
8.66561	5977.39	6.288	5956.88
8.67335	5977.37	6.336	5957.72
8.67722	5977.02	6.384	5958.72
8.67915	5977.04	6.432	5958.78
8.68053	5976.89	6.48	5959.65
8.68032	5975.89	6.528	5959.72
8.68032	5976.63	6.576	5960.19
8.68032	5976.78	6.624	5959.9
9.22896	5979.78	6.672	5961.17
9.27705	5979.58	6.72	5960.89
9.28977	5979.31	6.768	5961.84
9.29502	5979.17	6.816	5960.18
9.29834	5979.72	6.864	5962.2
9.3	5979.32	6.912	5961.64
9.30041	5978.08	6.96	5962.47
9.30041	5979.2	7.008	5961.9
9.30041	5980.65	7.056	5963.51
9.61374	5981.28	7.104	5963.6
9.87769	5981.49	7.152	5964.03
9.9034	5980.92	7.2	5964.55
9.91252	5981.4	7.248	5965.14
9.91639	5981.41	7.296	5964.81
9.91888	5981.19	7.344	5965.33
9.92026	5980.9	7.392	5964.77
9.92004	5981.99	7.44	5964.77
9.92004	5982.69	7.488	5964.07
9.92004	5983.09	7.536	5965.65
10.4385	5982.35	7.584	5967.25
10.5118	5982.97	7.632	5966.72
10.5275	5983.9	7.68	5966.91
10.5339	5983	7.728	5967.36
10.5372	5981.73	7.776	5967.62
10.5392	5982.46	7.824	5968.73
10.5403	5983.93	7.872	5969.01
10.5397	5983.43	7.92	5968.78
10.5397	5985.01	7.968	5968.9
10.5397	5984.31	8.016	5968.86
11.1064	5984.15	8.064	5968.62
11.1401	5984.38	8.112	5968.72
11.1503	5985	8.16	5968.67
11.1553	5983.25	8.208	5968.92
11.1578	5984.39	8.256	5969.18
11.1592	5984.88	8.304	5970.33
11.1592	5985.36	8.352	5970.57
11.1592	5984.92	8.4	5970.81
11.1592	5984.85	8.448	5970.25
11.6272	5985.37	8.496	5970.85
11.7452	5984.79	8.544	5971.86
11.7648	5984.4	8.592	5970.91
11.7723	5984.39	8.64	5971.17
11.7756	5984.25	8.688	5971.2
11.7778	5984.16	8.736	5970.65
11.7789	5984.91	8.784	5971.33
11.7787	5984.8	8.832	5971.66
11.7787	5983.83	8.88	5971.21
11.7787	5983.75	8.928	5972.44
12.3274	5985.09	8.976	5972.66
12.3752	5984.06	9.024	5973.21
12.3877	5984.52	9.072	5973.37
12.3932	5984.13	9.12	5973.43
12.3959	5982.71	9.168	5973.32
12.3976	5983.29	9.216	5973.83
12.3979	5983.39	9.264	5972.85
12.3979	5984.04	9.312	5972.95
12.3979	5983.87	9.36	5972.83
12.8483	5983.54	9.408	5973.78
13.2253	5984.12	9.456	5973.93
13.2563	5983.51	9.504	5973.81
13.2662	5983.44	9.552	5974.12
13.2707	5983.93	9.6	5974.66
13.2726	5982.57	9.648	5974.87
13.2734	5983.66	9.696	5974.43
13.2733	5983.2	9.744	5974.78
13.2733	5982.17	9.792	5974.7
13.2733	5983.15	9.84	5975.32
14.0042	5983.29	9.888	5975.84
14.1037	5983.65	9.936	5975.35
14.1234	5983.3	9.984	5974.66
14.1292	5984.08	10.032	5974.98
14.1319	5983.51	10.08	5975.11
14.1322	5984.18	10.128	5975.22
14.1319	5983.2	10.176	5975.06
14.1322	5984.35	10.224	5975.79
14.1322	5983.71	10.272	5976.15
14.1322	5983.25	10.32	5975.95
14.8826	5983.7	10.368	5976.15
14.934	5983.65	10.416	5976.1
14.9467	5982.6	10.464	5976.71
14.9486	5982.43	10.512	5975.91
14.9511	5982.85	10.56	5976.02
14.9497	5983.59	10.608	5975.45
14.9502	5982.9	10.656	5975.74
14.9502	5982.97	10.704	5975.72
14.9502	5983.7	10.752	5975.62
15.4447	5982.92	10.8	5976.2
15.5845	5983.92	10.848	5976.6
15.6219	5983.86	10.896	5976.34
15.6326	5982.89	10.944	5977.02
15.6362	5982.98	10.992	5976
15.6332	5983.86	11.04	5977.2
15.6312	5983.56	11.088	5977.29
15.6324	5983.84	11.136	5976.35
15.6324	5983.86	11.184	5975.83
15.6324	5983.67	11.232	5975.92
15.9163	5983.05	11.28	5975.65
15.9564	5983.73	11.328	5976.17
15.9716	5982.81	11.376	5976.14
15.9702	5983.18	11.424	5976.38
15.973	5983.06	11.472	5976.38
15.9672	5983.44	11.52	5976.62
15.9639	5984.26	11.568	5977.28
15.9639	5984.29	11.616	5976.89
15.9639	5983.26	11.664	5976.74
15.9639	5983.2	11.712	5977.15
16.0482	5983.78	11.76	5975.66
16.0634	5983.06	11.808	5975.86
16.0631	5983.82	11.856	5975.81
16.0683	5984.17	11.904	5976.03
16.0706	5983.87	11.952	5975.98
16.071	5983.19	12	5977.3
16.0714	5983.52	12.048	5976.35
16.0714	5983.84	12.096	5976.17
16.0714	5983.4	12.144	5976.84
16.0915	5982.97	12.192	5976.42
16.0959	5984.28	12.24	5976.47
16.0941	5983.83	12.288	5976.92
16.1034	5983.11	12.336	5976.29
16.1023	5983.85	12.384	5976.68
16.097	5983.63	12.432	5976.1
16.0958	5983.8	12.48	5976.49
16.0964	5983.11	12.528	5976.51
16.0964	5983.59	12.576	5975.78
16.0964	5983.99	12.624	5975.98
16.1139	5983.7	12.672	5975.81
16.1151	5983.58	12.72	5976.38
16.1162	5983.66	12.768	5976.46
16.1157	5983.83	12.816	5976.32
16.1109	5983.66	12.864	5976.9
16.1123	5984.22	12.912	5976.4
16.1065	5983.32	12.96	5976.19
16.1136	5982.87	13.008	5975.13
16.1075	5983.74	13.056	5976.06
16.107	5983.71	13.104	5975.39
16.1067	5982.84	13.152	5976.02
16.1144	5983.29	13.2	5975.67
16.1125	5983.49	13.248	5976.13
16.1145	5984.13	13.296	5975.99
16.1181	5983.22	13.344	5976.6
16.1139	5984.77	13.392	5976.74
16.1156	5978.69	13.44	5976.19
16.1162	5964.36	13.488	5976.02
16.1162	5941.98	13.536	5976.41
16.1162	5908.26	13.584	5975.51
16.1205	5902.76	13.632	5975.49
16.1202	5902.72	13.68	5975.41
16.1214	5903.28	13.728	5975.14
16.1211	5903.04	13.776	5975.89
16.1219	5903.52	13.824	5975.66
16.1219	5903.05	13.872	5975.74
16.1194	5903.98	13.92	5976.23
16.1224	5902.53	13.968	5975.87
16.1266	5903.89	14.016	5975.73
16.1256	5903.18	14.064	5976.35
16.1256	5904.16	14.112	5975.59
16.1256	5902.89	14.16	5975.64
16.1278	5904.03	14.208	5975.33
16.1247	5902.77	14.256	5975.09
16.123	5903.58	14.304	5975.36
16.1302	5903.85	14.352	5975.65
16.1241	5973.41	14.4	5975.31
16.1224	5971.67	14.448	5975.41
16.1283	5971.66	14.496	5976.01
16.1255	5973.04	14.544	5975.48
16.1255	5972.68	14.592	5975.83
16.1255	5972.76	14.64	5975.73
16.1307	5973.06	14.688	5975.87
16.1312	5971.94	14.736	5975.75
16.1271	5971.69	14.784	5975.44
16.1254	5972	14.832	5974.77
16.1292	5972.8	14.88	5975.54
16.1356	5972.16	14.928	5974.55
16.1374	5972.68	14.976	5975.58
16.1364	5972.28	15.024	5975.15
16.1323	5973.31	15.072	5975.53
16.1338	5972.11	15.12	5974.98
16.107	5972.83	15.168	5975.04
16.1108	5972.15	15.216	5974.97
16.108	5972.38	15.264	5975.97
--		15.312	5975.85
--		15.36	5974.57
--		15.408	5974.9
--		15.456	5973.98
--		15.504	5974.96
--		15.552	5974.47
--		15.6	5974.77
--		15.648	5975.1
--		15.696	5975.01
--		15.744	5975.44
--		15.792	5974.62
--		15.84	5974.72
--		15.888	5975.09
--		15.936	5974.29
--		15.984	5973.75
--		16.032	5973.6
--		16.08	5973.79
--		16.128	5973.6
--		16.176	5973.9
--		16.224	5973.99
--		16.272	5973.98
--		16.32	5973.96
--		16.368	5973.5
--		16.416	5973.26
--		16.464	5973.05
--		16.512	5972.98
--		16.56	5973.04
--		16.608	5973.26
--		16.656	5972.55
--		16.704	5973.04
--		16.752	5973.16
--		16.8	5972.38
--		16.848	5973.22
--		16.896	5972.38
--		16.944	5973.65
--		16.992	5972.81
--		17.04	5972.73
--		17.088	5973.29
--		17.136	5973.31
--		17.184	5972.8
--		17.232	5973.14
--		17.28	5973.88
--		17.328	5973.65
--		17.376	5973.43
--		17.424	5972.52
--		17.472	5973.11
--		17.52	5973.1
--		17.568	5973.1
--		17.616	5973.07
--		17.664	5973.26
--		17.712	5973.55
--		17.76	5972.92
--		17.808	5972.74
--		17.856	5973.34
--		17.904	5973.06
--		17.952	5973.34
--		18	5973.22
--		18.048	5973.61
--		18.096	5973.97
--		18.144	5973.56
--		18.192	5972.39
--
--
--
--
--
--
--
--
--
--
--
--
--
--
--
--
--
--
--
--
--
--
--
--
--
--
--
--
--
--
--
--
--
--
--
--
--
--
--
--
--
--
--
--
--
--
--
--
--
--
--
--
--
--
--
--
--
--
--
--
--
--
--
--
--
--
--
--
--
--
--
--
--
--
--
--
--
--
--
--
--
--
--
--
--
--
--
--
--
--
--
--
--
--
--
--
--
--
--
--
--
--
--
--
--
--
--
--
--
--
--
--
--
--
--
--
--
--
--
--
--
--
--
--
--
--
--
--
--
--
--
--
--
--
--
--
--
--
--
--
--
--
--
--
--
--
--
--
--
--
--
--
--
--
--
--
--
--
--
--
--
--
--
--
--
--
--
--
--
--
--
--
--
--
--
--
--
--
--
--
--
--
--
--
--
--
--
--
--
--
--
--
--
--
--
--
--
--
--
--
--
--
--
--
--
--
--
--
--
--
--
--
--
--
--
--
--
--
--
--
--
--
--
--
--
--
--
--
--
--
--
--
--
--
--
--
--
--
--
--
--
--
--
--
--
--
--
--
--
--
--
--
--
--
--
--
--
--
--
--
--
--
--
--
--
--
--
--
--
--
--
--
--
--
--
--
--
--
--
--
--
--
--
--
--
--
--
--
--
--
--
--
--
--
--
--
--
--
--
--
--
--
--
--
--
--
--
--
--
--
--
--
--
--
--
--
--
--
--
--
--
--
--
--
--
--
--
--
--
--
--
--
--
--
--
--
--
--
--
--
--
--
--
--
--
--
--
--
--
--
--
--
--
--
--
--
--
--
--
--
--
--
--
--
--
--
--
--
--
--
--
--
--
--
--
--
--
--
--
--
--
--
--
--
--
--
--
--
--
--
--
--
--
--
--
--
--
--
--
--
--
--
--
--
--
--
--
--
--
--
--
--
--
--
--
--
--
--
--
--
--
--
--
--
--
--
--
--
--
--
--
--
--
--
--
--
--
--
--
--
--
--
--
--
--
--
--
--
--
--
--
--
--
--
--
--
--
--
--
--
--
--
--
--
--
--
--
--
--
--
--
--
--
--
--
--
--
--
--
--
--
--
--
--
--
--
--
--
--
--
--
--
--
--
--
--
--
--
--
--
--
--
--
--
--
--
--
--
--
--
--
--
--
--
--
--
--
--
--
--
--
--
--
--
--
--
--
--
--
--
--
--
--
--
--
--
--
--
--
--
--
--
--
--
--
--
--
--
--
--
--
--
--
--
--
--
--
--
--
--
--
--
--
--
--
--
--
--
--
--
--
--
--
--
--
--
--
--
--
--
--
--
--
--
--
--
--
--
--
--
--
--
--
--
--
--
--
--
--
--
--
--
--
--
--
--
--
--
--
--
--
--
--
--
--
--
--
--
--
--
--
--
--
--
--
--
--
--
--
--
--
--
--
--
--
--
--
--
--
--
--
--
--
--
--
--
--
--
--
--
--
--
--
--
--
--
--
--
--
--
--
--
--
--
--
--
--
--
--
--
--
--
--
--
--
--
--
--
--
--
--
--
--
--
--
--
--
--
--
--
--
--
--
--
--
--
--
--
--
--
--
--
--
--
--
--
--
--
--
--
--
--
--
--
--
--
--
--
--
--
--
--
--
--
--
--
--
--
--
--
--
--
--
--
--
--
--
--
--
--
--
--
--
--
--
--
--
--
--
--
--
--
--
--
--
--
--
--
--
--
--
--
--
--
--
--
--
--
--
--
--
--
--
--
--
--
--
--
--
--
--
--
--
--
--
--
--
--
--
--
--
--
--
--
--
--
--
--
--
--
--
--
--
--
--
--
--
--
--
--
--
--
--
--
--
--
--
--
--
--
--
--
--
--
--
--
--
--
--
--
--
--
--
--
--
--
--
--
--
--
--
--
--
--
--
--
--
--
--
--
--
--
--
--
--
--
--
--
--
--
--
--
--
--
--
--
--
--
--
--
--
--
--
--
--
--
--
--
--
--
--
--
--
--
--
--
--
--
--
--
--
--
--
--
--
--
--
--
--
--
--
--
--
--
--
--
--
--
--
--
--
--
--
--
--
--
--
--
--
--
--
--
--
--
--
--
--
--
--
--
--
--
--
--
--
--
--
--
--
--
--
--
--
--
--
--
--
--
--
--
--
--
--
--
--
--
--
--
--
--
--
--
--
--
--
--
--
--
--
--
--
--
--
--
--
--
--
--
--
--
--
--
--
--
--
--
--
--
--
--
--
--
--
--
--
--
--
--
--
--
--
--
--
--
--
--
--
--
--
--
--
--
--
--
--
--
--
--
--
--
--
--
--
--
--
--
--
--
--
--
--
--
--
--
--
--
--
--
--
--
--
--
--
--
--
--
--
--
--
--
--
--
--
--
--
--
--
--
--
--
--
--
--
--
--
--
--
--
--
--
--
--
--
--
--
--
--
--
--
--
--
--
--
--
--
--
--
--
--
--
--
--
--
--
--
--
--
--
--
--
--
--
--
--
--
--
--
--
--
--
--
--
--
--
--
--
--
--
--
--
--
--
--
--
--
--
--
--
--
--
--
--
--
--
--
--
--
--
--
--
--
--
--
--
--
--
--
--
--
--
--
--
--
--
--
--
--
--
--
--
--
--
--
--
--
--
--
--
--
--
--
--
--
--
--
--
--
--
--
--
--
--
--
--
--
--
--
--
--
--
--
--
--
--
--
--
--
--
--
--
--
--
--
--
--
--
--
--
--
--
--
--
--
--
--
--
--
--
--
--
--
--
--
--
--
--
--
--
--
--
--
--
--
--
--
--
--
--
--
--
--
--
--
--
--
--
--
--
--
--
--
--
--
--
--
--
--
--
--
--
--
--
--
--
--
--
--
--
--
--
--
--
--
--
--
--
--
--
--
--
--
--
--
--
--
--
--
--
--
--
--
--
--
--
--
--
--
--
--
--
--
--
--
--
--
--
--
--
--
--
--
--
--
--
--
--
--
--
--
--
--
--
--
--
--
--
--
--
--
--
--
--
--
--
--
--
--
--
--
--
--
--
--
--
--
--
--
--
--
--
--
--
--
--
--
--
--
--
--
--
--
--
--
--
--
--
--
--
--
--
--
--
--
--
--
--
--
--
--
--
--
--
--
--
--
--
--
--
--
--
--
--
--
--
--
--
--
--
--
--
--
--
--
--
--
--
--
--
--
--
--
--
--
--
--
--
--
--
--
--
--
--
--
--
--
--
--
--
--
--
--
--
--
--
--
--
--
--
--
--
--
--
--
--
--
--
--
--
--
--
--
--
--
--
--
--
--
--
--
--
--
--
--
--
--
--
--
--
--
--
--
--
--
--
--
--
--
--
--
--
--
--
--
--
--
--
--
--
--
--
--
--
--
--
--
--
--
--
--
--
--
--
--
--
--
--
--
--
--
--
--
--
--
--
--
--
--
--
--
--
--
--
--
--
--
--
--
--
--
--
--
--
--
--
--
--
--
--
--
--
--
--
--
--
--
--
--
--
--
--
--
--
--
--
--
--
--
--
--
--
--
--
--
--
--
--
--
--
--
--
--
--
--
--
--
--
--
--
--
--
--
--
--
--
--
--
--
--
--
--
--
--
--
--
--
--
--
--
--
--
--
--
--
--
--
--
--
--
--
--
--
--
--
--
--
--
--
--
--
[truncated: 15,573 more rows]

[truncated: 3 more sheets: Fig.4a, Fig.4b, Fig.5]
